# Supplementary material for: Dissecting Metabolic Functions and Sugar Transporters Using Genome and Transportome of Probiotic Limosilactobacillus fermentum KUB-D18
Source: Genes (Basel). 2025 Mar 17;16(3):348. doi: 10.3390/genes16030348 (PMC11942490; doi:10.3390/genes16030348)
Supplement: Supplementary file 1 [file genes-16-00348-s001.zip]

Archive with 1 entries (1 files):
- genes-3444843-supplementary.xls
