# Supplementary material for: Dissecting Metabolic Functions and Sugar Transporters Using Genome and Transportome of Probiotic Limosilactobacillus fermentum KUB-D18
Source: Genes (Basel). 2025 Mar 17;16(3):348. doi: 10.3390/genes16030348 (PMC11942490; doi:10.3390/genes16030348)
Supplement: Supplementary file 1 [file genes-16-00348-s001.zip › genes-3444843-supplementary.xls]

## Sheet: Index
Dissecting Metabolic Functions and Sugar Transporters Using Genome and Transportome of Probiotic Limosilactobacillus fermentum KUB-D18
Yuke He1, Kevin Mok2,3, Pramote Chumnanpuen4,5, Massalin Nakphaichit2,3*, Wanwipa Vongsangnak4,5*
1 Interdisciplinary Graduate Program in Bioscience, Faculty of Science, Kasetsart University, Bangkok 10900, Thailand
2 Department of Biotechnology, Faculty of Agro-Industry, Kasetsart University, Bangkok 10900, Thailand
3 Center of Excellence for Microbiota Innovation, Faculty of Agro-Industry, Kasetsart University, Bangkok 10900, Thailand
4 Department of Zoology, Faculty of Science, Kasetsart University, Bangkok 10900, Thailand
5 Omics Center for Agriculture, Bioresources, Food and Health, Faculty of Science, Kasetsart University (OmiKU), Bangkok 10900, Thailand
* Corresponding E-mails: wanwipa.v@ku.ac.th, fagimln@ku.ac.th
Supplementary Table S1 The COG category classification of L. fermentum KUB-D18.
Supplementary Table S2 The KEGG annotation of L. fermentum KUB-D18.
Supplementary Table S3 The Pfam annotation of L. fermentum KUB-D18.
Supplementary Table S4 The eggNOG annotation of L. fermentum KUB-D18.
Supplementary Table S5 The gene list for the primary subcategories within the main functional categories of L. fermentum KUB-D18.
Supplementary Table S6 List of core and strain-specific genes related to probiotic functions of L. fermentum KUB-D18 in comparative analysis with other strains.
Supplementary Table S7 List of core and strain-specific genes-related to ula gene cluster of L. fermentum KUB-D18 in comparative analysis with other strains.
Supplementary Table S8 The genes related to transmembrane protein of L. fermentum KUB-D18.
Supplementary Table S9 The sugar transport related genes of L. fermentum KUB-D18.
Supplementary Table S10 The API 50 CHL carbohydrate metabolism test result of L. fermentum KUB-D18.

## Sheet: Table S1
Supplementary Table S1 The COG category classification of L. fermentum KUB-D18.
Gene ID	Abbreviated gene ID	COG category
GCODGGCH_00001	GH00001	L
GCODGGCH_00002	GH00002	L
GCODGGCH_00003	GH00003	S
GCODGGCH_00004	GH00004	L
GCODGGCH_00005	GH00005	L
GCODGGCH_00006	GH00006	L
GCODGGCH_00007	GH00007	J
GCODGGCH_00008	GH00008	L
GCODGGCH_00009	GH00009	J
GCODGGCH_00010	GH00010	T
GCODGGCH_00011	GH00011	J
GCODGGCH_00012	GH00012	L
GCODGGCH_00013	GH00013	E
GCODGGCH_00015	GH00015	L
GCODGGCH_00017	GH00017	L
GCODGGCH_00019	GH00019	K
GCODGGCH_00020	GH00020	T
GCODGGCH_00021	GH00021	S
GCODGGCH_00022	GH00022	S
GCODGGCH_00023	GH00023	S
GCODGGCH_00024	GH00024	O
GCODGGCH_00025	GH00025	J
GCODGGCH_00026	GH00026	K
GCODGGCH_00027	GH00027	K
GCODGGCH_00028	GH00028	G
GCODGGCH_00029	GH00029	G
GCODGGCH_00030	GH00030	S
GCODGGCH_00031	GH00031	L
GCODGGCH_00032	GH00032	CP
GCODGGCH_00033	GH00033	M
GCODGGCH_00034	GH00034	D
GCODGGCH_00035	GH00035	CH
GCODGGCH_00036	GH00036	E
GCODGGCH_00037	GH00037	E
GCODGGCH_00039	GH00039	O
GCODGGCH_00040	GH00040	I
GCODGGCH_00041	GH00041	L
GCODGGCH_00042	GH00042	L
GCODGGCH_00043	GH00043	C
GCODGGCH_00044	GH00044	C
GCODGGCH_00045	GH00045	P
GCODGGCH_00046	GH00046	V
GCODGGCH_00047	GH00047	V
GCODGGCH_00048	GH00048	K
GCODGGCH_00049	GH00049	F
GCODGGCH_00050	GH00050	F
GCODGGCH_00051	GH00051	C
GCODGGCH_00052	GH00052	F
GCODGGCH_00053	GH00053	F
GCODGGCH_00054	GH00054	F
GCODGGCH_00055	GH00055	L
GCODGGCH_00056	GH00056	L
GCODGGCH_00057	GH00057	EG
GCODGGCH_00059	GH00059	M
GCODGGCH_00060	GH00060	M
GCODGGCH_00061	GH00061	P
GCODGGCH_00062	GH00062	P
GCODGGCH_00063	GH00063	P
GCODGGCH_00064	GH00064	E
GCODGGCH_00065	GH00065	J
GCODGGCH_00066	GH00066	C
GCODGGCH_00067	GH00067	M
GCODGGCH_00068	GH00068	J
GCODGGCH_00069	GH00069	M
GCODGGCH_00070	GH00070	H
GCODGGCH_00072	GH00072	L
GCODGGCH_00073	GH00073	L
GCODGGCH_00074	GH00074	J
GCODGGCH_00076	GH00076	J
GCODGGCH_00078	GH00078	P
GCODGGCH_00079	GH00079	E
GCODGGCH_00080	GH00080	E
GCODGGCH_00081	GH00081	L
GCODGGCH_00082	GH00082	L
GCODGGCH_00083	GH00083	L
GCODGGCH_00084	GH00084	L
GCODGGCH_00085	GH00085	F
GCODGGCH_00086	GH00086	F
GCODGGCH_00087	GH00087	J
GCODGGCH_00088	GH00088	K
GCODGGCH_00089	GH00089	K
GCODGGCH_00090	GH00090	S
GCODGGCH_00091	GH00091	J
GCODGGCH_00092	GH00092	S
GCODGGCH_00093	GH00093	F
GCODGGCH_00094	GH00094	K
GCODGGCH_00095	GH00095	M
GCODGGCH_00096	GH00096	D
GCODGGCH_00097	GH00097	GM
GCODGGCH_00098	GH00098	M
GCODGGCH_00099	GH00099	M
GCODGGCH_00100	GH00100	G
GCODGGCH_00101	GH00101	S
GCODGGCH_00103	GH00103	M
GCODGGCH_00104	GH00104	S
GCODGGCH_00105	GH00105	M
GCODGGCH_00108	GH00108	S
GCODGGCH_00109	GH00109	L
GCODGGCH_00110	GH00110	L
GCODGGCH_00111	GH00111	H
GCODGGCH_00112	GH00112	M
GCODGGCH_00113	GH00113	M
GCODGGCH_00114	GH00114	M
GCODGGCH_00117	GH00117	S
GCODGGCH_00118	GH00118	K
GCODGGCH_00119	GH00119	T
GCODGGCH_00120	GH00120	M
GCODGGCH_00121	GH00121	E
GCODGGCH_00122	GH00122	S
GCODGGCH_00123	GH00123	L
GCODGGCH_00124	GH00124	L
GCODGGCH_00125	GH00125	M
GCODGGCH_00126	GH00126	K
GCODGGCH_00127	GH00127	K
GCODGGCH_00128	GH00128	F
GCODGGCH_00129	GH00129	F
GCODGGCH_00130	GH00130	F
GCODGGCH_00131	GH00131	F
GCODGGCH_00132	GH00132	T
GCODGGCH_00133	GH00133	S
GCODGGCH_00134	GH00134	F
GCODGGCH_00135	GH00135	F
GCODGGCH_00136	GH00136	F
GCODGGCH_00137	GH00137	F
GCODGGCH_00138	GH00138	F
GCODGGCH_00139	GH00139	F
GCODGGCH_00140	GH00140	F
GCODGGCH_00141	GH00141	F
GCODGGCH_00142	GH00142	F
GCODGGCH_00143	GH00143	L
GCODGGCH_00144	GH00144	L
GCODGGCH_00145	GH00145	G
GCODGGCH_00146	GH00146	E
GCODGGCH_00148	GH00148	S
GCODGGCH_00149	GH00149	S
GCODGGCH_00150	GH00150	P
GCODGGCH_00151	GH00151	EGP
GCODGGCH_00152	GH00152	F
GCODGGCH_00157	GH00157	S
GCODGGCH_00158	GH00158	S
GCODGGCH_00159	GH00159	K
GCODGGCH_00161	GH00161	C
GCODGGCH_00162	GH00162	S
GCODGGCH_00163	GH00163	S
GCODGGCH_00164	GH00164	C
GCODGGCH_00165	GH00165	C
GCODGGCH_00168	GH00168	P
GCODGGCH_00169	GH00169	EG
GCODGGCH_00171	GH00171	M
GCODGGCH_00172	GH00172	M
GCODGGCH_00173	GH00173	P
GCODGGCH_00174	GH00174	U
GCODGGCH_00175	GH00175	HP
GCODGGCH_00176	GH00176	EGP
GCODGGCH_00177	GH00177	L
GCODGGCH_00178	GH00178	L
GCODGGCH_00179	GH00179	L
GCODGGCH_00181	GH00181	E
GCODGGCH_00182	GH00182	E
GCODGGCH_00183	GH00183	E
GCODGGCH_00184	GH00184	L
GCODGGCH_00185	GH00185	L
GCODGGCH_00188	GH00188	L
GCODGGCH_00192	GH00192	CH
GCODGGCH_00193	GH00193	E
GCODGGCH_00194	GH00194	E
GCODGGCH_00195	GH00195	E
GCODGGCH_00196	GH00196	C
GCODGGCH_00199	GH00199	E
GCODGGCH_00200	GH00200	F
GCODGGCH_00201	GH00201	C
GCODGGCH_00202	GH00202	E
GCODGGCH_00203	GH00203	S
GCODGGCH_00204	GH00204	E
GCODGGCH_00205	GH00205	E
GCODGGCH_00206	GH00206	L
GCODGGCH_00207	GH00207	L
GCODGGCH_00208	GH00208	K
GCODGGCH_00209	GH00209	I
GCODGGCH_00210	GH00210	C
GCODGGCH_00212	GH00212	P
GCODGGCH_00213	GH00213	P
GCODGGCH_00214	GH00214	L
GCODGGCH_00215	GH00215	FP
GCODGGCH_00216	GH00216	C
GCODGGCH_00218	GH00218	K
GCODGGCH_00219	GH00219	EGP
GCODGGCH_00220	GH00220	F
GCODGGCH_00221	GH00221	J
GCODGGCH_00222	GH00222	L
GCODGGCH_00223	GH00223	J
GCODGGCH_00224	GH00224	J
GCODGGCH_00225	GH00225	F
GCODGGCH_00226	GH00226	P
GCODGGCH_00227	GH00227	P
GCODGGCH_00228	GH00228	U
GCODGGCH_00229	GH00229	F
GCODGGCH_00230	GH00230	M
GCODGGCH_00231	GH00231	F
GCODGGCH_00233	GH00233	S
GCODGGCH_00234	GH00234	S
GCODGGCH_00235	GH00235	S
GCODGGCH_00236	GH00236	K
GCODGGCH_00237	GH00237	F
GCODGGCH_00238	GH00238	M
GCODGGCH_00239	GH00239	J
GCODGGCH_00240	GH00240	EGP
GCODGGCH_00241	GH00241	M
GCODGGCH_00242	GH00242	T
GCODGGCH_00243	GH00243	S
GCODGGCH_00244	GH00244	O
GCODGGCH_00245	GH00245	M
GCODGGCH_00246	GH00246	F
GCODGGCH_00247	GH00247	I
GCODGGCH_00248	GH00248	E
GCODGGCH_00249	GH00249	L
GCODGGCH_00250	GH00250	S
GCODGGCH_00251	GH00251	J
GCODGGCH_00252	GH00252	L
GCODGGCH_00253	GH00253	J
GCODGGCH_00254	GH00254	D
GCODGGCH_00255	GH00255	J
GCODGGCH_00256	GH00256	J
GCODGGCH_00257	GH00257	F
GCODGGCH_00258	GH00258	O
GCODGGCH_00259	GH00259	O
GCODGGCH_00260	GH00260	J
GCODGGCH_00261	GH00261	J
GCODGGCH_00262	GH00262	L
GCODGGCH_00275	GH00275	S
GCODGGCH_00276	GH00276	L
GCODGGCH_00280	GH00280	K
GCODGGCH_00281	GH00281	L
GCODGGCH_00282	GH00282	L
GCODGGCH_00283	GH00283	L
GCODGGCH_00284	GH00284	L
GCODGGCH_00285	GH00285	L
GCODGGCH_00286	GH00286	C
GCODGGCH_00287	GH00287	Q
GCODGGCH_00288	GH00288	EGP
GCODGGCH_00289	GH00289	L
GCODGGCH_00290	GH00290	L
GCODGGCH_00291	GH00291	L
GCODGGCH_00292	GH00292	D
GCODGGCH_00293	GH00293	U
GCODGGCH_00294	GH00294	S
GCODGGCH_00298	GH00298	M
GCODGGCH_00299	GH00299	K
GCODGGCH_00300	GH00300	F
GCODGGCH_00301	GH00301	F
GCODGGCH_00302	GH00302	K
GCODGGCH_00303	GH00303	S
GCODGGCH_00305	GH00305	G
GCODGGCH_00306	GH00306	G
GCODGGCH_00307	GH00307	S
GCODGGCH_00308	GH00308	G
GCODGGCH_00309	GH00309	I
GCODGGCH_00310	GH00310	E
GCODGGCH_00311	GH00311	S
GCODGGCH_00312	GH00312	G
GCODGGCH_00313	GH00313	S
GCODGGCH_00314	GH00314	F
GCODGGCH_00315	GH00315	O
GCODGGCH_00316	GH00316	S
GCODGGCH_00317	GH00317	J
GCODGGCH_00318	GH00318	L
GCODGGCH_00319	GH00319	S
GCODGGCH_00320	GH00320	J
GCODGGCH_00321	GH00321	J
GCODGGCH_00322	GH00322	J
GCODGGCH_00323	GH00323	K
GCODGGCH_00324	GH00324	J
GCODGGCH_00325	GH00325	U
GCODGGCH_00326	GH00326	K
GCODGGCH_00327	GH00327	J
GCODGGCH_00328	GH00328	J
GCODGGCH_00329	GH00329	E
GCODGGCH_00330	GH00330	J
GCODGGCH_00331	GH00331	J
GCODGGCH_00332	GH00332	C
GCODGGCH_00333	GH00333	C
GCODGGCH_00334	GH00334	CO
GCODGGCH_00335	GH00335	CO
GCODGGCH_00336	GH00336	C
GCODGGCH_00338	GH00338	U
GCODGGCH_00339	GH00339	F
GCODGGCH_00340	GH00340	F
GCODGGCH_00341	GH00341	O
GCODGGCH_00342	GH00342	F
GCODGGCH_00344	GH00344	L
GCODGGCH_00345	GH00345	S
GCODGGCH_00346	GH00346	L
GCODGGCH_00347	GH00347	S
GCODGGCH_00348	GH00348	F
GCODGGCH_00349	GH00349	S
GCODGGCH_00350	GH00350	L
GCODGGCH_00351	GH00351	L
GCODGGCH_00352	GH00352	H
GCODGGCH_00353	GH00353	I
GCODGGCH_00354	GH00354	FP
GCODGGCH_00355	GH00355	P
GCODGGCH_00356	GH00356	FP
GCODGGCH_00357	GH00357	M
GCODGGCH_00358	GH00358	KT
GCODGGCH_00359	GH00359	E
GCODGGCH_00360	GH00360	E
GCODGGCH_00361	GH00361	E
GCODGGCH_00362	GH00362	E
GCODGGCH_00363	GH00363	E
GCODGGCH_00364	GH00364	E
GCODGGCH_00365	GH00365	O
GCODGGCH_00366	GH00366	K
GCODGGCH_00367	GH00367	J
GCODGGCH_00369	GH00369	I
GCODGGCH_00370	GH00370	K
GCODGGCH_00371	GH00371	I
GCODGGCH_00372	GH00372	IQ
GCODGGCH_00373	GH00373	I
GCODGGCH_00374	GH00374	IQ
GCODGGCH_00375	GH00375	I
GCODGGCH_00376	GH00376	I
GCODGGCH_00377	GH00377	I
GCODGGCH_00378	GH00378	I
GCODGGCH_00379	GH00379	I
GCODGGCH_00380	GH00380	I
GCODGGCH_00381	GH00381	I
GCODGGCH_00382	GH00382	S
GCODGGCH_00383	GH00383	H
GCODGGCH_00384	GH00384	L
GCODGGCH_00385	GH00385	L
GCODGGCH_00386	GH00386	L
GCODGGCH_00387	GH00387	S
GCODGGCH_00388	GH00388	K
GCODGGCH_00389	GH00389	O
GCODGGCH_00390	GH00390	O
GCODGGCH_00391	GH00391	E
GCODGGCH_00393	GH00393	S
GCODGGCH_00394	GH00394	L
GCODGGCH_00395	GH00395	S
GCODGGCH_00396	GH00396	J
GCODGGCH_00397	GH00397	U
GCODGGCH_00398	GH00398	J
GCODGGCH_00399	GH00399	KT
GCODGGCH_00400	GH00400	S
GCODGGCH_00401	GH00401	F
GCODGGCH_00402	GH00402	M
GCODGGCH_00403	GH00403	I
GCODGGCH_00404	GH00404	M
GCODGGCH_00405	GH00405	S
GCODGGCH_00406	GH00406	E
GCODGGCH_00407	GH00407	H
GCODGGCH_00408	GH00408	L
GCODGGCH_00409	GH00409	S
GCODGGCH_00410	GH00410	C
GCODGGCH_00411	GH00411	E
GCODGGCH_00412	GH00412	E
GCODGGCH_00413	GH00413	L
GCODGGCH_00414	GH00414	L
GCODGGCH_00415	GH00415	E
GCODGGCH_00416	GH00416	C
GCODGGCH_00417	GH00417	S
GCODGGCH_00418	GH00418	G
GCODGGCH_00419	GH00419	S
GCODGGCH_00421	GH00421	L
GCODGGCH_00422	GH00422	L
GCODGGCH_00424	GH00424	S
GCODGGCH_00425	GH00425	S
GCODGGCH_00426	GH00426	K
GCODGGCH_00427	GH00427	K
GCODGGCH_00428	GH00428	O
GCODGGCH_00432	GH00432	L
GCODGGCH_00434	GH00434	T
GCODGGCH_00435	GH00435	L
GCODGGCH_00436	GH00436	L
GCODGGCH_00440	GH00440	G
GCODGGCH_00441	GH00441	F
GCODGGCH_00442	GH00442	G
GCODGGCH_00443	GH00443	G
GCODGGCH_00444	GH00444	E
GCODGGCH_00445	GH00445	P
GCODGGCH_00446	GH00446	U
GCODGGCH_00447	GH00447	J
GCODGGCH_00448	GH00448	J
GCODGGCH_00450	GH00450	L
GCODGGCH_00451	GH00451	C
GCODGGCH_00452	GH00452	O
GCODGGCH_00453	GH00453	K
GCODGGCH_00454	GH00454	L
GCODGGCH_00455	GH00455	M
GCODGGCH_00456	GH00456	S
GCODGGCH_00457	GH00457	S
GCODGGCH_00458	GH00458	G
GCODGGCH_00459	GH00459	M
GCODGGCH_00461	GH00461	I
GCODGGCH_00462	GH00462	S
GCODGGCH_00463	GH00463	M
GCODGGCH_00464	GH00464	S
GCODGGCH_00465	GH00465	K
GCODGGCH_00466	GH00466	G
GCODGGCH_00467	GH00467	S
GCODGGCH_00468	GH00468	K
GCODGGCH_00469	GH00469	P
GCODGGCH_00470	GH00470	G
GCODGGCH_00471	GH00471	G
GCODGGCH_00472	GH00472	G
GCODGGCH_00473	GH00473	S
GCODGGCH_00475	GH00475	K
GCODGGCH_00476	GH00476	T
GCODGGCH_00477	GH00477	U
GCODGGCH_00478	GH00478	L
GCODGGCH_00479	GH00479	L
GCODGGCH_00480	GH00480	O
GCODGGCH_00481	GH00481	C
GCODGGCH_00482	GH00482	G
GCODGGCH_00484	GH00484	K
GCODGGCH_00485	GH00485	O
GCODGGCH_00486	GH00486	S
GCODGGCH_00487	GH00487	G
GCODGGCH_00488	GH00488	H
GCODGGCH_00493	GH00493	K
GCODGGCH_00494	GH00494	V
GCODGGCH_00495	GH00495	V
GCODGGCH_00496	GH00496	V
GCODGGCH_00497	GH00497	I
GCODGGCH_00499	GH00499	S
GCODGGCH_00500	GH00500	M
GCODGGCH_00501	GH00501	F
GCODGGCH_00502	GH00502	J
GCODGGCH_00503	GH00503	J
GCODGGCH_00504	GH00504	J
GCODGGCH_00505	GH00505	E
GCODGGCH_00506	GH00506	F
GCODGGCH_00507	GH00507	S
GCODGGCH_00508	GH00508	S
GCODGGCH_00509	GH00509	F
GCODGGCH_00510	GH00510	C
GCODGGCH_00511	GH00511	C
GCODGGCH_00512	GH00512	C
GCODGGCH_00513	GH00513	C
GCODGGCH_00514	GH00514	C
GCODGGCH_00515	GH00515	C
GCODGGCH_00516	GH00516	C
GCODGGCH_00517	GH00517	C
GCODGGCH_00518	GH00518	S
GCODGGCH_00519	GH00519	M
GCODGGCH_00520	GH00520	D
GCODGGCH_00521	GH00521	S
GCODGGCH_00522	GH00522	D
GCODGGCH_00524	GH00524	S
GCODGGCH_00525	GH00525	F
GCODGGCH_00526	GH00526	L
GCODGGCH_00527	GH00527	K
GCODGGCH_00528	GH00528	T
GCODGGCH_00530	GH00530	L
GCODGGCH_00531	GH00531	S
GCODGGCH_00532	GH00532	E
GCODGGCH_00533	GH00533	S
GCODGGCH_00534	GH00534	S
GCODGGCH_00535	GH00535	S
GCODGGCH_00537	GH00537	L
GCODGGCH_00540	GH00540	S
GCODGGCH_00541	GH00541	NU
GCODGGCH_00542	GH00542	K
GCODGGCH_00543	GH00543	S
GCODGGCH_00547	GH00547	S
GCODGGCH_00551	GH00551	S
GCODGGCH_00558	GH00558	S
GCODGGCH_00559	GH00559	S
GCODGGCH_00560	GH00560	L
GCODGGCH_00561	GH00561	S
GCODGGCH_00562	GH00562	L
GCODGGCH_00564	GH00564	K
GCODGGCH_00570	GH00570	K
GCODGGCH_00571	GH00571	S
GCODGGCH_00572	GH00572	L
GCODGGCH_00573	GH00573	S
GCODGGCH_00574	GH00574	S
GCODGGCH_00575	GH00575	S
GCODGGCH_00577	GH00577	S
GCODGGCH_00579	GH00579	S
GCODGGCH_00580	GH00580	S
GCODGGCH_00582	GH00582	S
GCODGGCH_00583	GH00583	S
GCODGGCH_00584	GH00584	S
GCODGGCH_00585	GH00585	S
GCODGGCH_00586	GH00586	O
GCODGGCH_00589	GH00589	S
GCODGGCH_00590	GH00590	M
GCODGGCH_00592	GH00592	J
GCODGGCH_00593	GH00593	D
GCODGGCH_00594	GH00594	E
GCODGGCH_00595	GH00595	H
GCODGGCH_00596	GH00596	EG
GCODGGCH_00597	GH00597	G
GCODGGCH_00598	GH00598	M
GCODGGCH_00600	GH00600	S
GCODGGCH_00603	GH00603	O
GCODGGCH_00604	GH00604	J
GCODGGCH_00605	GH00605	H
GCODGGCH_00606	GH00606	L
GCODGGCH_00607	GH00607	D
GCODGGCH_00608	GH00608	M
GCODGGCH_00609	GH00609	M
GCODGGCH_00610	GH00610	P
GCODGGCH_00611	GH00611	E
GCODGGCH_00612	GH00612	ET
GCODGGCH_00613	GH00613	S
GCODGGCH_00614	GH00614	S
GCODGGCH_00615	GH00615	S
GCODGGCH_00616	GH00616	I
GCODGGCH_00617	GH00617	S
GCODGGCH_00618	GH00618	L
GCODGGCH_00619	GH00619	S
GCODGGCH_00620	GH00620	L
GCODGGCH_00621	GH00621	L
GCODGGCH_00622	GH00622	L
GCODGGCH_00623	GH00623	L
GCODGGCH_00624	GH00624	F
GCODGGCH_00625	GH00625	U
GCODGGCH_00626	GH00626	S
GCODGGCH_00627	GH00627	JKL
GCODGGCH_00628	GH00628	J
GCODGGCH_00629	GH00629	S
GCODGGCH_00630	GH00630	J
GCODGGCH_00631	GH00631	S
GCODGGCH_00632	GH00632	L
GCODGGCH_00633	GH00633	S
GCODGGCH_00634	GH00634	L
GCODGGCH_00635	GH00635	O
GCODGGCH_00636	GH00636	P
GCODGGCH_00637	GH00637	S
GCODGGCH_00638	GH00638	M
GCODGGCH_00639	GH00639	F
GCODGGCH_00640	GH00640	S
GCODGGCH_00641	GH00641	S
GCODGGCH_00642	GH00642	M
GCODGGCH_00643	GH00643	S
GCODGGCH_00645	GH00645	E
GCODGGCH_00646	GH00646	K
GCODGGCH_00648	GH00648	K
GCODGGCH_00649	GH00649	M
GCODGGCH_00650	GH00650	M
GCODGGCH_00651	GH00651	M
GCODGGCH_00652	GH00652	NU
GCODGGCH_00653	GH00653	NU
GCODGGCH_00654	GH00654	U
GCODGGCH_00659	GH00659	L
GCODGGCH_00660	GH00660	F
GCODGGCH_00661	GH00661	S
GCODGGCH_00662	GH00662	S
GCODGGCH_00663	GH00663	G
GCODGGCH_00665	GH00665	S
GCODGGCH_00689	GH00689	K
GCODGGCH_00690	GH00690	NOT
GCODGGCH_00691	GH00691	S
GCODGGCH_00692	GH00692	Q
GCODGGCH_00693	GH00693	S
GCODGGCH_00694	GH00694	F
GCODGGCH_00695	GH00695	G
GCODGGCH_00696	GH00696	G
GCODGGCH_00697	GH00697	H
GCODGGCH_00698	GH00698	J
GCODGGCH_00699	GH00699	D
GCODGGCH_00700	GH00700	S
GCODGGCH_00702	GH00702	K
GCODGGCH_00703	GH00703	J
GCODGGCH_00704	GH00704	D
GCODGGCH_00705	GH00705	M
GCODGGCH_00706	GH00706	M
GCODGGCH_00707	GH00707	M
GCODGGCH_00708	GH00708	M
GCODGGCH_00709	GH00709	D
GCODGGCH_00710	GH00710	D
GCODGGCH_00711	GH00711	D
GCODGGCH_00712	GH00712	D
GCODGGCH_00713	GH00713	S
GCODGGCH_00714	GH00714	S
GCODGGCH_00715	GH00715	D
GCODGGCH_00717	GH00717	J
GCODGGCH_00718	GH00718	K
GCODGGCH_00719	GH00719	L
GCODGGCH_00721	GH00721	E
GCODGGCH_00722	GH00722	S
GCODGGCH_00723	GH00723	J
GCODGGCH_00724	GH00724	S
GCODGGCH_00725	GH00725	C
GCODGGCH_00726	GH00726	G
GCODGGCH_00727	GH00727	S
GCODGGCH_00728	GH00728	L
GCODGGCH_00729	GH00729	F
GCODGGCH_00730	GH00730	P
GCODGGCH_00731	GH00731	I
GCODGGCH_00732	GH00732	S
GCODGGCH_00734	GH00734	J
GCODGGCH_00735	GH00735	S
GCODGGCH_00736	GH00736	G
GCODGGCH_00737	GH00737	T
GCODGGCH_00738	GH00738	D
GCODGGCH_00739	GH00739	S
GCODGGCH_00740	GH00740	L
GCODGGCH_00741	GH00741	H
GCODGGCH_00742	GH00742	T
GCODGGCH_00743	GH00743	L
GCODGGCH_00744	GH00744	F
GCODGGCH_00745	GH00745	S
GCODGGCH_00746	GH00746	L
GCODGGCH_00747	GH00747	J
GCODGGCH_00748	GH00748	J
GCODGGCH_00749	GH00749	H
GCODGGCH_00750	GH00750	J
GCODGGCH_00751	GH00751	S
GCODGGCH_00752	GH00752	J
GCODGGCH_00753	GH00753	D
GCODGGCH_00754	GH00754	O
GCODGGCH_00755	GH00755	D
GCODGGCH_00756	GH00756	S
GCODGGCH_00758	GH00758	E
GCODGGCH_00759	GH00759	L
GCODGGCH_00760	GH00760	S
GCODGGCH_00761	GH00761	J
GCODGGCH_00762	GH00762	S
GCODGGCH_00763	GH00763	L
GCODGGCH_00764	GH00764	F
GCODGGCH_00765	GH00765	S
GCODGGCH_00766	GH00766	C
GCODGGCH_00767	GH00767	Q
GCODGGCH_00768	GH00768	L
GCODGGCH_00769	GH00769	L
GCODGGCH_00770	GH00770	S
GCODGGCH_00771	GH00771	S
GCODGGCH_00772	GH00772	S
GCODGGCH_00773	GH00773	S
GCODGGCH_00774	GH00774	T
GCODGGCH_00775	GH00775	L
GCODGGCH_00776	GH00776	C
GCODGGCH_00777	GH00777	IQ
GCODGGCH_00780	GH00780	E
GCODGGCH_00781	GH00781	I
GCODGGCH_00783	GH00783	K
GCODGGCH_00784	GH00784	F
GCODGGCH_00787	GH00787	L
GCODGGCH_00789	GH00789	V
GCODGGCH_00790	GH00790	E
GCODGGCH_00791	GH00791	S
GCODGGCH_00792	GH00792	L
GCODGGCH_00793	GH00793	L
GCODGGCH_00794	GH00794	S
GCODGGCH_00795	GH00795	L
GCODGGCH_00798	GH00798	M
GCODGGCH_00799	GH00799	M
GCODGGCH_00800	GH00800	S
GCODGGCH_00801	GH00801	C
GCODGGCH_00802	GH00802	C
GCODGGCH_00803	GH00803	I
GCODGGCH_00804	GH00804	K
GCODGGCH_00805	GH00805	S
GCODGGCH_00806	GH00806	S
GCODGGCH_00807	GH00807	I
GCODGGCH_00808	GH00808	L
GCODGGCH_00809	GH00809	L
GCODGGCH_00810	GH00810	J
GCODGGCH_00811	GH00811	J
GCODGGCH_00812	GH00812	F
GCODGGCH_00813	GH00813	J
GCODGGCH_00814	GH00814	H
GCODGGCH_00815	GH00815	I
GCODGGCH_00816	GH00816	M
GCODGGCH_00817	GH00817	J
GCODGGCH_00818	GH00818	L
GCODGGCH_00819	GH00819	E
GCODGGCH_00820	GH00820	F
GCODGGCH_00821	GH00821	E
GCODGGCH_00822	GH00822	E
GCODGGCH_00823	GH00823	F
GCODGGCH_00824	GH00824	F
GCODGGCH_00825	GH00825	J
GCODGGCH_00826	GH00826	K
GCODGGCH_00827	GH00827	K
GCODGGCH_00828	GH00828	J
GCODGGCH_00829	GH00829	J
GCODGGCH_00830	GH00830	J
GCODGGCH_00831	GH00831	J
GCODGGCH_00832	GH00832	H
GCODGGCH_00833	GH00833	U
GCODGGCH_00834	GH00834	L
GCODGGCH_00835	GH00835	L
GCODGGCH_00836	GH00836	L
GCODGGCH_00837	GH00837	G
GCODGGCH_00838	GH00838	G
GCODGGCH_00839	GH00839	G
GCODGGCH_00840	GH00840	K
GCODGGCH_00841	GH00841	L
GCODGGCH_00842	GH00842	L
GCODGGCH_00844	GH00844	C
GCODGGCH_00845	GH00845	L
GCODGGCH_00846	GH00846	H
GCODGGCH_00848	GH00848	D
GCODGGCH_00849	GH00849	L
GCODGGCH_00850	GH00850	S
GCODGGCH_00851	GH00851	D
GCODGGCH_00852	GH00852	L
GCODGGCH_00853	GH00853	L
GCODGGCH_00855	GH00855	K
GCODGGCH_00856	GH00856	O
GCODGGCH_00857	GH00857	O
GCODGGCH_00858	GH00858	O
GCODGGCH_00859	GH00859	E
GCODGGCH_00860	GH00860	E
GCODGGCH_00861	GH00861	E
GCODGGCH_00862	GH00862	E
GCODGGCH_00863	GH00863	E
GCODGGCH_00864	GH00864	F
GCODGGCH_00865	GH00865	E
GCODGGCH_00866	GH00866	E
GCODGGCH_00867	GH00867	E
GCODGGCH_00868	GH00868	E
GCODGGCH_00869	GH00869	E
GCODGGCH_00870	GH00870	E
GCODGGCH_00871	GH00871	E
GCODGGCH_00872	GH00872	E
GCODGGCH_00873	GH00873	M
GCODGGCH_00875	GH00875	G
GCODGGCH_00876	GH00876	C
GCODGGCH_00877	GH00877	E
GCODGGCH_00878	GH00878	EH
GCODGGCH_00879	GH00879	K
GCODGGCH_00880	GH00880	K
GCODGGCH_00881	GH00881	H
GCODGGCH_00882	GH00882	H
GCODGGCH_00883	GH00883	H
GCODGGCH_00884	GH00884	H
GCODGGCH_00885	GH00885	C
GCODGGCH_00886	GH00886	T
GCODGGCH_00887	GH00887	T
GCODGGCH_00888	GH00888	S
GCODGGCH_00889	GH00889	E
GCODGGCH_00891	GH00891	L
GCODGGCH_00892	GH00892	L
GCODGGCH_00893	GH00893	K
GCODGGCH_00894	GH00894	S
GCODGGCH_00896	GH00896	S
GCODGGCH_00897	GH00897	S
GCODGGCH_00898	GH00898	GM
GCODGGCH_00899	GH00899	K
GCODGGCH_00900	GH00900	F
GCODGGCH_00901	GH00901	E
GCODGGCH_00902	GH00902	E
GCODGGCH_00903	GH00903	E
GCODGGCH_00904	GH00904	E
GCODGGCH_00905	GH00905	S
GCODGGCH_00906	GH00906	S
GCODGGCH_00907	GH00907	C
GCODGGCH_00908	GH00908	C
GCODGGCH_00909	GH00909	C
GCODGGCH_00910	GH00910	C
GCODGGCH_00911	GH00911	H
GCODGGCH_00912	GH00912	E
GCODGGCH_00913	GH00913	K
GCODGGCH_00914	GH00914	K
GCODGGCH_00915	GH00915	K
GCODGGCH_00916	GH00916	EGP
GCODGGCH_00917	GH00917	S
GCODGGCH_00918	GH00918	EGP
GCODGGCH_00919	GH00919	EGP
GCODGGCH_00920	GH00920	T
GCODGGCH_00921	GH00921	J
GCODGGCH_00922	GH00922	G
GCODGGCH_00923	GH00923	S
GCODGGCH_00924	GH00924	E
GCODGGCH_00925	GH00925	P
GCODGGCH_00926	GH00926	G
GCODGGCH_00927	GH00927	F
GCODGGCH_00929	GH00929	L
GCODGGCH_00930	GH00930	L
GCODGGCH_00931	GH00931	P
GCODGGCH_00933	GH00933	S
GCODGGCH_00935	GH00935	U
GCODGGCH_00936	GH00936	S
GCODGGCH_00937	GH00937	GM
GCODGGCH_00938	GH00938	S
GCODGGCH_00941	GH00941	U
GCODGGCH_00943	GH00943	G
GCODGGCH_00944	GH00944	E
GCODGGCH_00945	GH00945	E
GCODGGCH_00947	GH00947	E
GCODGGCH_00948	GH00948	E
GCODGGCH_00949	GH00949	F
GCODGGCH_00950	GH00950	E
GCODGGCH_00951	GH00951	CH
GCODGGCH_00952	GH00952	H
GCODGGCH_00953	GH00953	H
GCODGGCH_00954	GH00954	S
GCODGGCH_00955	GH00955	P
GCODGGCH_00956	GH00956	P
GCODGGCH_00957	GH00957	O
GCODGGCH_00958	GH00958	O
GCODGGCH_00959	GH00959	E
GCODGGCH_00960	GH00960	C
GCODGGCH_00961	GH00961	O
GCODGGCH_00962	GH00962	P
GCODGGCH_00963	GH00963	EG
GCODGGCH_00964	GH00964	S
GCODGGCH_00965	GH00965	S
GCODGGCH_00966	GH00966	S
GCODGGCH_00967	GH00967	C
GCODGGCH_00968	GH00968	HP
GCODGGCH_00969	GH00969	P
GCODGGCH_00970	GH00970	S
GCODGGCH_00971	GH00971	H
GCODGGCH_00972	GH00972	H
GCODGGCH_00973	GH00973	H
GCODGGCH_00974	GH00974	P
GCODGGCH_00975	GH00975	S
GCODGGCH_00976	GH00976	K
GCODGGCH_00977	GH00977	H
GCODGGCH_00979	GH00979	H
GCODGGCH_00982	GH00982	K
GCODGGCH_00983	GH00983	F
GCODGGCH_00984	GH00984	T
GCODGGCH_00986	GH00986	H
GCODGGCH_00987	GH00987	H
GCODGGCH_00988	GH00988	H
GCODGGCH_00989	GH00989	H
GCODGGCH_00990	GH00990	H
GCODGGCH_00991	GH00991	C
GCODGGCH_00992	GH00992	C
GCODGGCH_00993	GH00993	C
GCODGGCH_00994	GH00994	C
GCODGGCH_00995	GH00995	L
GCODGGCH_00996	GH00996	L
GCODGGCH_00997	GH00997	L
GCODGGCH_01000	GH01000	P
GCODGGCH_01001	GH01001	S
GCODGGCH_01002	GH01002	H
GCODGGCH_01003	GH01003	V
GCODGGCH_01004	GH01004	E
GCODGGCH_01006	GH01006	K
GCODGGCH_01007	GH01007	EG
GCODGGCH_01008	GH01008	G
GCODGGCH_01009	GH01009	K
GCODGGCH_01010	GH01010	P
GCODGGCH_01012	GH01012	L
GCODGGCH_01013	GH01013	K
GCODGGCH_01015	GH01015	GK
GCODGGCH_01016	GH01016	L
GCODGGCH_01017	GH01017	L
GCODGGCH_01018	GH01018	C
GCODGGCH_01019	GH01019	S
GCODGGCH_01020	GH01020	K
GCODGGCH_01021	GH01021	E
GCODGGCH_01022	GH01022	D
GCODGGCH_01023	GH01023	U
GCODGGCH_01024	GH01024	L
GCODGGCH_01025	GH01025	K
GCODGGCH_01026	GH01026	D
GCODGGCH_01027	GH01027	U
GCODGGCH_01028	GH01028	L
GCODGGCH_01029	GH01029	L
GCODGGCH_01030	GH01030	L
GCODGGCH_01031	GH01031	U
GCODGGCH_01032	GH01032	S
GCODGGCH_01033	GH01033	T
GCODGGCH_01034	GH01034	K
GCODGGCH_01036	GH01036	L
GCODGGCH_01037	GH01037	V
GCODGGCH_01039	GH01039	L
GCODGGCH_01040	GH01040	L
GCODGGCH_01041	GH01041	L
GCODGGCH_01042	GH01042	L
GCODGGCH_01043	GH01043	EH
GCODGGCH_01044	GH01044	S
GCODGGCH_01045	GH01045	S
GCODGGCH_01046	GH01046	K
GCODGGCH_01047	GH01047	K
GCODGGCH_01048	GH01048	C
GCODGGCH_01049	GH01049	T
GCODGGCH_01052	GH01052	E
GCODGGCH_01053	GH01053	F
GCODGGCH_01054	GH01054	C
GCODGGCH_01056	GH01056	S
GCODGGCH_01057	GH01057	K
GCODGGCH_01058	GH01058	E
GCODGGCH_01059	GH01059	E
GCODGGCH_01060	GH01060	E
GCODGGCH_01061	GH01061	L
GCODGGCH_01062	GH01062	L
GCODGGCH_01063	GH01063	K
GCODGGCH_01064	GH01064	G
GCODGGCH_01065	GH01065	S
GCODGGCH_01066	GH01066	G
GCODGGCH_01067	GH01067	S
GCODGGCH_01068	GH01068	L
GCODGGCH_01069	GH01069	L
GCODGGCH_01071	GH01071	EK
GCODGGCH_01072	GH01072	H
GCODGGCH_01073	GH01073	ET
GCODGGCH_01075	GH01075	I
GCODGGCH_01077	GH01077	Q
GCODGGCH_01078	GH01078	K
GCODGGCH_01079	GH01079	F
GCODGGCH_01080	GH01080	L
GCODGGCH_01081	GH01081	L
GCODGGCH_01083	GH01083	N
GCODGGCH_01084	GH01084	H
GCODGGCH_01086	GH01086	E
GCODGGCH_01088	GH01088	E
GCODGGCH_01089	GH01089	F
GCODGGCH_01090	GH01090	I
GCODGGCH_01091	GH01091	I
GCODGGCH_01092	GH01092	S
GCODGGCH_01095	GH01095	V
GCODGGCH_01096	GH01096	I
GCODGGCH_01097	GH01097	S
GCODGGCH_01098	GH01098	S
GCODGGCH_01099	GH01099	I
GCODGGCH_01100	GH01100	S
GCODGGCH_01101	GH01101	K
GCODGGCH_01102	GH01102	C
GCODGGCH_01103	GH01103	C
GCODGGCH_01104	GH01104	S
GCODGGCH_01105	GH01105	EG
GCODGGCH_01109	GH01109	S
GCODGGCH_01110	GH01110	K
GCODGGCH_01111	GH01111	S
GCODGGCH_01112	GH01112	T
GCODGGCH_01113	GH01113	E
GCODGGCH_01114	GH01114	E
GCODGGCH_01115	GH01115	L
GCODGGCH_01116	GH01116	L
GCODGGCH_01117	GH01117	C
GCODGGCH_01119	GH01119	G
GCODGGCH_01120	GH01120	H
GCODGGCH_01121	GH01121	H
GCODGGCH_01122	GH01122	Q
GCODGGCH_01123	GH01123	L
GCODGGCH_01124	GH01124	H
GCODGGCH_01125	GH01125	C
GCODGGCH_01126	GH01126	C
GCODGGCH_01127	GH01127	C
GCODGGCH_01130	GH01130	L
GCODGGCH_01131	GH01131	L
GCODGGCH_01132	GH01132	C
GCODGGCH_01133	GH01133	K
GCODGGCH_01134	GH01134	K
GCODGGCH_01135	GH01135	H
GCODGGCH_01136	GH01136	I
GCODGGCH_01137	GH01137	L
GCODGGCH_01138	GH01138	K
GCODGGCH_01139	GH01139	GM
GCODGGCH_01140	GH01140	C
GCODGGCH_01141	GH01141	K
GCODGGCH_01142	GH01142	O
GCODGGCH_01143	GH01143	K
GCODGGCH_01144	GH01144	M
GCODGGCH_01145	GH01145	P
GCODGGCH_01146	GH01146	E
GCODGGCH_01147	GH01147	P
GCODGGCH_01148	GH01148	C
GCODGGCH_01149	GH01149	C
GCODGGCH_01150	GH01150	L
GCODGGCH_01151	GH01151	E
GCODGGCH_01152	GH01152	M
GCODGGCH_01153	GH01153	L
GCODGGCH_01154	GH01154	S
GCODGGCH_01155	GH01155	C
GCODGGCH_01156	GH01156	H
GCODGGCH_01157	GH01157	S
GCODGGCH_01158	GH01158	C
GCODGGCH_01159	GH01159	S
GCODGGCH_01160	GH01160	S
GCODGGCH_01161	GH01161	K
GCODGGCH_01162	GH01162	I
GCODGGCH_01163	GH01163	S
GCODGGCH_01164	GH01164	S
GCODGGCH_01167	GH01167	E
GCODGGCH_01168	GH01168	E
GCODGGCH_01169	GH01169	E
GCODGGCH_01170	GH01170	E
GCODGGCH_01171	GH01171	EGP
GCODGGCH_01172	GH01172	F
GCODGGCH_01173	GH01173	S
GCODGGCH_01174	GH01174	S
GCODGGCH_01175	GH01175	S
GCODGGCH_01176	GH01176	E
GCODGGCH_01177	GH01177	E
GCODGGCH_01178	GH01178	L
GCODGGCH_01179	GH01179	U
GCODGGCH_01181	GH01181	P
GCODGGCH_01182	GH01182	S
GCODGGCH_01183	GH01183	L
GCODGGCH_01185	GH01185	EP
GCODGGCH_01186	GH01186	F
GCODGGCH_01187	GH01187	U
GCODGGCH_01188	GH01188	T
GCODGGCH_01189	GH01189	M
GCODGGCH_01190	GH01190	O
GCODGGCH_01191	GH01191	S
GCODGGCH_01192	GH01192	C
GCODGGCH_01193	GH01193	S
GCODGGCH_01194	GH01194	L
GCODGGCH_01195	GH01195	L
GCODGGCH_01196	GH01196	I
GCODGGCH_01197	GH01197	G
GCODGGCH_01198	GH01198	D
GCODGGCH_01199	GH01199	L
GCODGGCH_01200	GH01200	LU
GCODGGCH_01201	GH01201	L
GCODGGCH_01202	GH01202	S
GCODGGCH_01203	GH01203	L
GCODGGCH_01204	GH01204	L
GCODGGCH_01205	GH01205	K
GCODGGCH_01206	GH01206	P
GCODGGCH_01207	GH01207	K
GCODGGCH_01208	GH01208	L
GCODGGCH_01209	GH01209	L
GCODGGCH_01210	GH01210	L
GCODGGCH_01211	GH01211	P
GCODGGCH_01212	GH01212	L
GCODGGCH_01213	GH01213	L
GCODGGCH_01215	GH01215	U
GCODGGCH_01216	GH01216	D
GCODGGCH_01217	GH01217	S
GCODGGCH_01218	GH01218	K
GCODGGCH_01219	GH01219	L
GCODGGCH_01220	GH01220	S
GCODGGCH_01221	GH01221	S
GCODGGCH_01222	GH01222	E
GCODGGCH_01223	GH01223	S
GCODGGCH_01224	GH01224	EH
GCODGGCH_01225	GH01225	S
GCODGGCH_01226	GH01226	S
GCODGGCH_01227	GH01227	H
GCODGGCH_01228	GH01228	F
GCODGGCH_01229	GH01229	S
GCODGGCH_01230	GH01230	J
GCODGGCH_01231	GH01231	L
GCODGGCH_01232	GH01232	S
GCODGGCH_01233	GH01233	L
GCODGGCH_01234	GH01234	S
GCODGGCH_01235	GH01235	J
GCODGGCH_01236	GH01236	F
GCODGGCH_01237	GH01237	M
GCODGGCH_01238	GH01238	L
GCODGGCH_01239	GH01239	S
GCODGGCH_01240	GH01240	L
GCODGGCH_01241	GH01241	L
GCODGGCH_01242	GH01242	U
GCODGGCH_01243	GH01243	J
GCODGGCH_01244	GH01244	D
GCODGGCH_01245	GH01245	D
GCODGGCH_01246	GH01246	K
GCODGGCH_01247	GH01247	D
GCODGGCH_01248	GH01248	S
GCODGGCH_01249	GH01249	G
GCODGGCH_01250	GH01250	L
GCODGGCH_01252	GH01252	E
GCODGGCH_01253	GH01253	S
GCODGGCH_01254	GH01254	S
GCODGGCH_01255	GH01255	P
GCODGGCH_01256	GH01256	P
GCODGGCH_01257	GH01257	E
GCODGGCH_01258	GH01258	E
GCODGGCH_01259	GH01259	E
GCODGGCH_01260	GH01260	E
GCODGGCH_01261	GH01261	E
GCODGGCH_01262	GH01262	E
GCODGGCH_01263	GH01263	E
GCODGGCH_01264	GH01264	E
GCODGGCH_01265	GH01265	E
GCODGGCH_01266	GH01266	H
GCODGGCH_01267	GH01267	L
GCODGGCH_01268	GH01268	L
GCODGGCH_01269	GH01269	L
GCODGGCH_01270	GH01270	L
GCODGGCH_01271	GH01271	L
GCODGGCH_01273	GH01273	S
GCODGGCH_01274	GH01274	S
GCODGGCH_01276	GH01276	L
GCODGGCH_01277	GH01277	L
GCODGGCH_01278	GH01278	K
GCODGGCH_01279	GH01279	L
GCODGGCH_01280	GH01280	J
GCODGGCH_01281	GH01281	J
GCODGGCH_01282	GH01282	L
GCODGGCH_01283	GH01283	S
GCODGGCH_01284	GH01284	M
GCODGGCH_01285	GH01285	S
GCODGGCH_01286	GH01286	T
GCODGGCH_01287	GH01287	S
GCODGGCH_01288	GH01288	J
GCODGGCH_01289	GH01289	F
GCODGGCH_01290	GH01290	J
GCODGGCH_01291	GH01291	J
GCODGGCH_01292	GH01292	H
GCODGGCH_01293	GH01293	M
GCODGGCH_01294	GH01294	G
GCODGGCH_01295	GH01295	H
GCODGGCH_01296	GH01296	E
GCODGGCH_01297	GH01297	E
GCODGGCH_01298	GH01298	E
GCODGGCH_01300	GH01300	IQ
GCODGGCH_01301	GH01301	ET
GCODGGCH_01302	GH01302	E
GCODGGCH_01303	GH01303	P
GCODGGCH_01304	GH01304	P
GCODGGCH_01306	GH01306	ET
GCODGGCH_01307	GH01307	U
GCODGGCH_01308	GH01308	P
GCODGGCH_01309	GH01309	E
GCODGGCH_01310	GH01310	L
GCODGGCH_01311	GH01311	H
GCODGGCH_01313	GH01313	E
GCODGGCH_01314	GH01314	E
GCODGGCH_01315	GH01315	K
GCODGGCH_01316	GH01316	J
GCODGGCH_01317	GH01317	KT
GCODGGCH_01319	GH01319	J
GCODGGCH_01320	GH01320	J
GCODGGCH_01323	GH01323	C
GCODGGCH_01324	GH01324	L
GCODGGCH_01325	GH01325	S
GCODGGCH_01326	GH01326	I
GCODGGCH_01328	GH01328	L
GCODGGCH_01329	GH01329	L
GCODGGCH_01330	GH01330	L
GCODGGCH_01331	GH01331	M
GCODGGCH_01332	GH01332	H
GCODGGCH_01333	GH01333	H
GCODGGCH_01334	GH01334	H
GCODGGCH_01335	GH01335	L
GCODGGCH_01336	GH01336	L
GCODGGCH_01337	GH01337	H
GCODGGCH_01338	GH01338	S
GCODGGCH_01339	GH01339	V
GCODGGCH_01340	GH01340	E
GCODGGCH_01341	GH01341	E
GCODGGCH_01342	GH01342	C
GCODGGCH_01343	GH01343	K
GCODGGCH_01344	GH01344	O
GCODGGCH_01345	GH01345	P
GCODGGCH_01346	GH01346	O
GCODGGCH_01347	GH01347	S
GCODGGCH_01348	GH01348	P
GCODGGCH_01349	GH01349	E
GCODGGCH_01350	GH01350	L
GCODGGCH_01351	GH01351	L
GCODGGCH_01352	GH01352	L
GCODGGCH_01353	GH01353	P
GCODGGCH_01354	GH01354	F
GCODGGCH_01355	GH01355	F
GCODGGCH_01356	GH01356	J
GCODGGCH_01357	GH01357	MU
GCODGGCH_01358	GH01358	S
GCODGGCH_01359	GH01359	L
GCODGGCH_01360	GH01360	S
GCODGGCH_01361	GH01361	ET
GCODGGCH_01362	GH01362	E
GCODGGCH_01364	GH01364	L
GCODGGCH_01365	GH01365	L
GCODGGCH_01366	GH01366	J
GCODGGCH_01367	GH01367	S
GCODGGCH_01368	GH01368	L
GCODGGCH_01369	GH01369	F
GCODGGCH_01370	GH01370	S
GCODGGCH_01371	GH01371	J
GCODGGCH_01372	GH01372	D
GCODGGCH_01373	GH01373	S
GCODGGCH_01374	GH01374	L
GCODGGCH_01375	GH01375	M
GCODGGCH_01376	GH01376	EG
GCODGGCH_01377	GH01377	C
GCODGGCH_01378	GH01378	S
GCODGGCH_01379	GH01379	L
GCODGGCH_01380	GH01380	J
GCODGGCH_01381	GH01381	S
GCODGGCH_01382	GH01382	L
GCODGGCH_01383	GH01383	I
GCODGGCH_01384	GH01384	I
GCODGGCH_01385	GH01385	I
GCODGGCH_01386	GH01386	C
GCODGGCH_01387	GH01387	L
GCODGGCH_01388	GH01388	P
GCODGGCH_01389	GH01389	L
GCODGGCH_01390	GH01390	L
GCODGGCH_01391	GH01391	J
GCODGGCH_01392	GH01392	S
GCODGGCH_01393	GH01393	L
GCODGGCH_01394	GH01394	L
GCODGGCH_01395	GH01395	L
GCODGGCH_01396	GH01396	L
GCODGGCH_01397	GH01397	L
GCODGGCH_01398	GH01398	S
GCODGGCH_01400	GH01400	C
GCODGGCH_01401	GH01401	C
GCODGGCH_01402	GH01402	EH
GCODGGCH_01403	GH01403	L
GCODGGCH_01404	GH01404	L
GCODGGCH_01406	GH01406	L
GCODGGCH_01407	GH01407	L
GCODGGCH_01408	GH01408	L
GCODGGCH_01409	GH01409	L
GCODGGCH_01410	GH01410	L
GCODGGCH_01411	GH01411	L
GCODGGCH_01412	GH01412	L
GCODGGCH_01413	GH01413	F
GCODGGCH_01414	GH01414	F
GCODGGCH_01415	GH01415	F
GCODGGCH_01416	GH01416	F
GCODGGCH_01417	GH01417	F
GCODGGCH_01418	GH01418	S
GCODGGCH_01420	GH01420	L
GCODGGCH_01422	GH01422	G
GCODGGCH_01423	GH01423	L
GCODGGCH_01424	GH01424	L
GCODGGCH_01425	GH01425	J
GCODGGCH_01426	GH01426	E
GCODGGCH_01427	GH01427	J
GCODGGCH_01428	GH01428	J
GCODGGCH_01429	GH01429	S
GCODGGCH_01430	GH01430	J
GCODGGCH_01431	GH01431	P
GCODGGCH_01432	GH01432	P
GCODGGCH_01433	GH01433	P
GCODGGCH_01434	GH01434	P
GCODGGCH_01435	GH01435	P
GCODGGCH_01436	GH01436	K
GCODGGCH_01440	GH01440	U
GCODGGCH_01441	GH01441	S
GCODGGCH_01442	GH01442	U
GCODGGCH_01443	GH01443	D
GCODGGCH_01444	GH01444	J
GCODGGCH_01445	GH01445	IQ
GCODGGCH_01446	GH01446	I
GCODGGCH_01447	GH01447	L
GCODGGCH_01448	GH01448	S
GCODGGCH_01449	GH01449	S
GCODGGCH_01450	GH01450	J
GCODGGCH_01451	GH01451	H
GCODGGCH_01452	GH01452	G
GCODGGCH_01453	GH01453	S
GCODGGCH_01454	GH01454	KLT
GCODGGCH_01455	GH01455	T
GCODGGCH_01456	GH01456	J
GCODGGCH_01457	GH01457	J
GCODGGCH_01458	GH01458	L
GCODGGCH_01459	GH01459	H
GCODGGCH_01460	GH01460	K
GCODGGCH_01461	GH01461	F
GCODGGCH_01463	GH01463	L
GCODGGCH_01464	GH01464	K
GCODGGCH_01465	GH01465	J
GCODGGCH_01466	GH01466	H
GCODGGCH_01467	GH01467	L
GCODGGCH_01468	GH01468	L
GCODGGCH_01469	GH01469	F
GCODGGCH_01470	GH01470	K
GCODGGCH_01471	GH01471	S
GCODGGCH_01472	GH01472	E
GCODGGCH_01473	GH01473	J
GCODGGCH_01474	GH01474	J
GCODGGCH_01475	GH01475	J
GCODGGCH_01476	GH01476	K
GCODGGCH_01478	GH01478	S
GCODGGCH_01482	GH01482	E
GCODGGCH_01483	GH01483	F
GCODGGCH_01484	GH01484	S
GCODGGCH_01485	GH01485	P
GCODGGCH_01486	GH01486	G
GCODGGCH_01487	GH01487	S
GCODGGCH_01488	GH01488	S
GCODGGCH_01489	GH01489	H
GCODGGCH_01490	GH01490	J
GCODGGCH_01491	GH01491	M
GCODGGCH_01492	GH01492	S
GCODGGCH_01493	GH01493	K
GCODGGCH_01494	GH01494	F
GCODGGCH_01495	GH01495	J
GCODGGCH_01496	GH01496	J
GCODGGCH_01497	GH01497	K
GCODGGCH_01498	GH01498	S
GCODGGCH_01499	GH01499	J
GCODGGCH_01500	GH01500	C
GCODGGCH_01501	GH01501	U
GCODGGCH_01502	GH01502	J
GCODGGCH_01503	GH01503	V
GCODGGCH_01504	GH01504	T
GCODGGCH_01505	GH01505	K
GCODGGCH_01506	GH01506	J
GCODGGCH_01507	GH01507	S
GCODGGCH_01508	GH01508	S
GCODGGCH_01509	GH01509	Q
GCODGGCH_01510	GH01510	J
GCODGGCH_01511	GH01511	H
GCODGGCH_01512	GH01512	H
GCODGGCH_01513	GH01513	J
GCODGGCH_01514	GH01514	S
GCODGGCH_01515	GH01515	S
GCODGGCH_01516	GH01516	S
GCODGGCH_01517	GH01517	S
GCODGGCH_01518	GH01518	J
GCODGGCH_01519	GH01519	J
GCODGGCH_01520	GH01520	J
GCODGGCH_01521	GH01521	L
GCODGGCH_01522	GH01522	L
GCODGGCH_01523	GH01523	K
GCODGGCH_01524	GH01524	F
GCODGGCH_01525	GH01525	L
GCODGGCH_01526	GH01526	L
GCODGGCH_01527	GH01527	S
GCODGGCH_01528	GH01528	S
GCODGGCH_01529	GH01529	M
GCODGGCH_01530	GH01530	J
GCODGGCH_01531	GH01531	CO
GCODGGCH_01532	GH01532	S
GCODGGCH_01533	GH01533	J
GCODGGCH_01534	GH01534	U
GCODGGCH_01535	GH01535	V
GCODGGCH_01536	GH01536	FG
GCODGGCH_01538	GH01538	M
GCODGGCH_01539	GH01539	S
GCODGGCH_01540	GH01540	S
GCODGGCH_01541	GH01541	M
GCODGGCH_01542	GH01542	J
GCODGGCH_01546	GH01546	H
GCODGGCH_01547	GH01547	F
GCODGGCH_01548	GH01548	H
GCODGGCH_01549	GH01549	F
GCODGGCH_01550	GH01550	H
GCODGGCH_01551	GH01551	H
GCODGGCH_01552	GH01552	S
GCODGGCH_01553	GH01553	K
GCODGGCH_01555	GH01555	F
GCODGGCH_01556	GH01556	NU
GCODGGCH_01557	GH01557	S
GCODGGCH_01558	GH01558	T
GCODGGCH_01559	GH01559	E
GCODGGCH_01560	GH01560	H
GCODGGCH_01561	GH01561	S
GCODGGCH_01562	GH01562	S
GCODGGCH_01564	GH01564	J
GCODGGCH_01565	GH01565	I
GCODGGCH_01566	GH01566	E
GCODGGCH_01567	GH01567	F
GCODGGCH_01568	GH01568	H
GCODGGCH_01570	GH01570	L
GCODGGCH_01571	GH01571	L
GCODGGCH_01572	GH01572	EGP
GCODGGCH_01573	GH01573	P
GCODGGCH_01574	GH01574	E
GCODGGCH_01578	GH01578	L
GCODGGCH_01579	GH01579	L
GCODGGCH_01580	GH01580	K
GCODGGCH_01581	GH01581	O
GCODGGCH_01582	GH01582	I
GCODGGCH_01583	GH01583	M
GCODGGCH_01584	GH01584	C
GCODGGCH_01585	GH01585	F
GCODGGCH_01586	GH01586	O
GCODGGCH_01587	GH01587	O
GCODGGCH_01588	GH01588	F
GCODGGCH_01589	GH01589	P
GCODGGCH_01590	GH01590	ET
GCODGGCH_01591	GH01591	P
GCODGGCH_01594	GH01594	L
GCODGGCH_01609	GH01609	S
GCODGGCH_01610	GH01610	I
GCODGGCH_01611	GH01611	M
GCODGGCH_01612	GH01612	M
GCODGGCH_01613	GH01613	G
GCODGGCH_01614	GH01614	G
GCODGGCH_01616	GH01616	O
GCODGGCH_01617	GH01617	F
GCODGGCH_01618	GH01618	Q
GCODGGCH_01619	GH01619	F
GCODGGCH_01620	GH01620	S
GCODGGCH_01621	GH01621	G
GCODGGCH_01622	GH01622	E
GCODGGCH_01623	GH01623	EG
GCODGGCH_01624	GH01624	S
GCODGGCH_01625	GH01625	L
GCODGGCH_01626	GH01626	L
GCODGGCH_01628	GH01628	V
GCODGGCH_01629	GH01629	K
GCODGGCH_01630	GH01630	M
GCODGGCH_01631	GH01631	S
GCODGGCH_01632	GH01632	S
GCODGGCH_01633	GH01633	M
GCODGGCH_01634	GH01634	J
GCODGGCH_01635	GH01635	M
GCODGGCH_01636	GH01636	S
GCODGGCH_01637	GH01637	M
GCODGGCH_01639	GH01639	M
GCODGGCH_01640	GH01640	M
GCODGGCH_01642	GH01642	M
GCODGGCH_01643	GH01643	S
GCODGGCH_01644	GH01644	S
GCODGGCH_01645	GH01645	M
GCODGGCH_01646	GH01646	M
GCODGGCH_01648	GH01648	M
GCODGGCH_01649	GH01649	M
GCODGGCH_01650	GH01650	S
GCODGGCH_01652	GH01652	S
GCODGGCH_01653	GH01653	S
GCODGGCH_01654	GH01654	M
GCODGGCH_01655	GH01655	E
GCODGGCH_01656	GH01656	C
GCODGGCH_01657	GH01657	S
GCODGGCH_01660	GH01660	L
GCODGGCH_01661	GH01661	S
GCODGGCH_01662	GH01662	S
GCODGGCH_01663	GH01663	S
GCODGGCH_01664	GH01664	C
GCODGGCH_01665	GH01665	H
GCODGGCH_01666	GH01666	S
GCODGGCH_01667	GH01667	S
GCODGGCH_01668	GH01668	S
GCODGGCH_01669	GH01669	P
GCODGGCH_01671	GH01671	K
GCODGGCH_01672	GH01672	K
GCODGGCH_01673	GH01673	EGP
GCODGGCH_01674	GH01674	EGP
GCODGGCH_01675	GH01675	EGP
GCODGGCH_01676	GH01676	L
GCODGGCH_01677	GH01677	S
GCODGGCH_01679	GH01679	Q
GCODGGCH_01680	GH01680	S
GCODGGCH_01681	GH01681	K
GCODGGCH_01682	GH01682	Q
GCODGGCH_01683	GH01683	S
GCODGGCH_01684	GH01684	E
GCODGGCH_01686	GH01686	C
GCODGGCH_01687	GH01687	S
GCODGGCH_01688	GH01688	D
GCODGGCH_01689	GH01689	D
GCODGGCH_01690	GH01690	L
GCODGGCH_01691	GH01691	L
GCODGGCH_01692	GH01692	L
GCODGGCH_01693	GH01693	C
GCODGGCH_01694	GH01694	L
GCODGGCH_01695	GH01695	L
GCODGGCH_01696	GH01696	L
GCODGGCH_01697	GH01697	L
GCODGGCH_01698	GH01698	K
GCODGGCH_01699	GH01699	D
GCODGGCH_01700	GH01700	P
GCODGGCH_01701	GH01701	P
GCODGGCH_01702	GH01702	P
GCODGGCH_01704	GH01704	L
GCODGGCH_01705	GH01705	K
GCODGGCH_01706	GH01706	L
GCODGGCH_01707	GH01707	J
GCODGGCH_01708	GH01708	G
GCODGGCH_01709	GH01709	J
GCODGGCH_01710	GH01710	J
GCODGGCH_01711	GH01711	J
GCODGGCH_01712	GH01712	S
GCODGGCH_01713	GH01713	L
GCODGGCH_01714	GH01714	L
GCODGGCH_01715	GH01715	F
GCODGGCH_01716	GH01716	F
GCODGGCH_01717	GH01717	NU
GCODGGCH_01718	GH01718	IQ
GCODGGCH_01719	GH01719	L
GCODGGCH_01720	GH01720	S
GCODGGCH_01721	GH01721	J
GCODGGCH_01722	GH01722	J
GCODGGCH_01723	GH01723	J
GCODGGCH_01724	GH01724	U
GCODGGCH_01725	GH01725	P
GCODGGCH_01726	GH01726	P
GCODGGCH_01727	GH01727	J
GCODGGCH_01728	GH01728	K
GCODGGCH_01729	GH01729	J
GCODGGCH_01730	GH01730	J
GCODGGCH_01731	GH01731	J
GCODGGCH_01732	GH01732	J
GCODGGCH_01733	GH01733	F
GCODGGCH_01734	GH01734	U
GCODGGCH_01735	GH01735	J
GCODGGCH_01736	GH01736	J
GCODGGCH_01737	GH01737	J
GCODGGCH_01738	GH01738	J
GCODGGCH_01739	GH01739	J
GCODGGCH_01740	GH01740	J
GCODGGCH_01741	GH01741	J
GCODGGCH_01742	GH01742	J
GCODGGCH_01743	GH01743	J
GCODGGCH_01744	GH01744	J
GCODGGCH_01745	GH01745	J
GCODGGCH_01746	GH01746	J
GCODGGCH_01747	GH01747	J
GCODGGCH_01748	GH01748	J
GCODGGCH_01749	GH01749	J
GCODGGCH_01750	GH01750	J
GCODGGCH_01751	GH01751	J
GCODGGCH_01752	GH01752	J
GCODGGCH_01753	GH01753	J
GCODGGCH_01754	GH01754	J
GCODGGCH_01755	GH01755	J
GCODGGCH_01756	GH01756	J
GCODGGCH_01757	GH01757	J
GCODGGCH_01758	GH01758	J
GCODGGCH_01759	GH01759	NOU
GCODGGCH_01761	GH01761	S
GCODGGCH_01762	GH01762	K
GCODGGCH_01763	GH01763	K
GCODGGCH_01764	GH01764	K
GCODGGCH_01765	GH01765	O
GCODGGCH_01766	GH01766	K
GCODGGCH_01767	GH01767	C
GCODGGCH_01768	GH01768	S
GCODGGCH_01769	GH01769	J
GCODGGCH_01771	GH01771	S
GCODGGCH_01772	GH01772	V
GCODGGCH_01773	GH01773	IQ
GCODGGCH_01774	GH01774	IQ
GCODGGCH_01780	GH01780	F
GCODGGCH_01781	GH01781	E
GCODGGCH_01783	GH01783	I
GCODGGCH_01784	GH01784	I
GCODGGCH_01785	GH01785	S
GCODGGCH_01786	GH01786	S
GCODGGCH_01787	GH01787	K
GCODGGCH_01788	GH01788	K
GCODGGCH_01789	GH01789	P
GCODGGCH_01790	GH01790	S
GCODGGCH_01791	GH01791	S
GCODGGCH_01792	GH01792	T
GCODGGCH_01793	GH01793	S
GCODGGCH_01794	GH01794	S
GCODGGCH_01795	GH01795	J
GCODGGCH_01797	GH01797	K
GCODGGCH_01798	GH01798	U
GCODGGCH_01799	GH01799	S
GCODGGCH_01800	GH01800	G
GCODGGCH_01801	GH01801	G
GCODGGCH_01802	GH01802	J
GCODGGCH_01804	GH01804	S
GCODGGCH_01805	GH01805	S
GCODGGCH_01806	GH01806	I
GCODGGCH_01807	GH01807	L
GCODGGCH_01808	GH01808	S
GCODGGCH_01809	GH01809	K
GCODGGCH_01810	GH01810	L
GCODGGCH_01811	GH01811	L
GCODGGCH_01812	GH01812	L
GCODGGCH_01813	GH01813	L
GCODGGCH_01814	GH01814	P
GCODGGCH_01815	GH01815	C
GCODGGCH_01816	GH01816	C
GCODGGCH_01817	GH01817	S
GCODGGCH_01818	GH01818	S
GCODGGCH_01819	GH01819	C
GCODGGCH_01820	GH01820	K
GCODGGCH_01821	GH01821	G
GCODGGCH_01822	GH01822	L
GCODGGCH_01823	GH01823	L
GCODGGCH_01824	GH01824	L
GCODGGCH_01825	GH01825	L
GCODGGCH_01827	GH01827	L
GCODGGCH_01829	GH01829	L
GCODGGCH_01830	GH01830	L
GCODGGCH_01831	GH01831	G
GCODGGCH_01832	GH01832	G
GCODGGCH_01833	GH01833	C
GCODGGCH_01834	GH01834	G
GCODGGCH_01835	GH01835	S
GCODGGCH_01836	GH01836	K
GCODGGCH_01837	GH01837	S
GCODGGCH_01840	GH01840	E
GCODGGCH_01841	GH01841	V
GCODGGCH_01842	GH01842	M
GCODGGCH_01844	GH01844	G
GCODGGCH_01845	GH01845	I
GCODGGCH_01846	GH01846	S
GCODGGCH_01847	GH01847	L
GCODGGCH_01848	GH01848	L
GCODGGCH_01849	GH01849	K
GCODGGCH_01850	GH01850	U
GCODGGCH_01851	GH01851	L
GCODGGCH_01852	GH01852	L
GCODGGCH_01856	GH01856	S
GCODGGCH_01857	GH01857	H
GCODGGCH_01858	GH01858	E
GCODGGCH_01859	GH01859	S
GCODGGCH_01860	GH01860	F
GCODGGCH_01861	GH01861	NU
GCODGGCH_01862	GH01862	K
GCODGGCH_01863	GH01863	L
GCODGGCH_01864	GH01864	S
GCODGGCH_01865	GH01865	K
GCODGGCH_01866	GH01866	E
GCODGGCH_01867	GH01867	E
GCODGGCH_01868	GH01868	I
GCODGGCH_01869	GH01869	I
GCODGGCH_01870	GH01870	S
GCODGGCH_01871	GH01871	P
GCODGGCH_01872	GH01872	EGP
GCODGGCH_01873	GH01873	C
GCODGGCH_01874	GH01874	O
GCODGGCH_01875	GH01875	S
GCODGGCH_01877	GH01877	L
GCODGGCH_01878	GH01878	L
GCODGGCH_01879	GH01879	E
GCODGGCH_01880	GH01880	E
GCODGGCH_01881	GH01881	S
GCODGGCH_01882	GH01882	S
GCODGGCH_01884	GH01884	L
GCODGGCH_01885	GH01885	S
GCODGGCH_01886	GH01886	E
GCODGGCH_01887	GH01887	E
GCODGGCH_01888	GH01888	I
GCODGGCH_01889	GH01889	L
GCODGGCH_01890	GH01890	L
GCODGGCH_01891	GH01891	M
GCODGGCH_01892	GH01892	K
GCODGGCH_01893	GH01893	V
GCODGGCH_01894	GH01894	M
GCODGGCH_01895	GH01895	S
GCODGGCH_01896	GH01896	V
GCODGGCH_01897	GH01897	K
GCODGGCH_01898	GH01898	H
GCODGGCH_01899	GH01899	S
GCODGGCH_01900	GH01900	E
GCODGGCH_01902	GH01902	S
GCODGGCH_01903	GH01903	K
GCODGGCH_01904	GH01904	S
GCODGGCH_01906	GH01906	P
GCODGGCH_01907	GH01907	P
GCODGGCH_01908	GH01908	L
GCODGGCH_01909	GH01909	L
GCODGGCH_01910	GH01910	L
GCODGGCH_01911	GH01911	K
GCODGGCH_01912	GH01912	L
GCODGGCH_01913	GH01913	L
GCODGGCH_01914	GH01914	L
GCODGGCH_01916	GH01916	F
GCODGGCH_01917	GH01917	T
GCODGGCH_01918	GH01918	K
GCODGGCH_01919	GH01919	T
GCODGGCH_01920	GH01920	F
GCODGGCH_01921	GH01921	K
GCODGGCH_01922	GH01922	IQ
GCODGGCH_01923	GH01923	M
GCODGGCH_01924	GH01924	EG
GCODGGCH_01925	GH01925	L
GCODGGCH_01926	GH01926	S
GCODGGCH_01927	GH01927	G
GCODGGCH_01928	GH01928	S
GCODGGCH_01929	GH01929	H
GCODGGCH_01930	GH01930	H
GCODGGCH_01931	GH01931	E
GCODGGCH_01932	GH01932	K
GCODGGCH_01933	GH01933	L
GCODGGCH_01934	GH01934	L
GCODGGCH_01935	GH01935	V
GCODGGCH_01936	GH01936	K
GCODGGCH_01937	GH01937	G
GCODGGCH_01940	GH01940	P
GCODGGCH_01941	GH01941	F
GCODGGCH_01942	GH01942	F
GCODGGCH_01943	GH01943	E
GCODGGCH_01944	GH01944	E
GCODGGCH_01945	GH01945	E
GCODGGCH_01946	GH01946	S
GCODGGCH_01947	GH01947	S
GCODGGCH_01948	GH01948	F
GCODGGCH_01949	GH01949	F
GCODGGCH_01950	GH01950	F
GCODGGCH_01951	GH01951	F
GCODGGCH_01952	GH01952	M
GCODGGCH_01953	GH01953	S
GCODGGCH_01954	GH01954	S
GCODGGCH_01955	GH01955	S
GCODGGCH_01956	GH01956	U
GCODGGCH_01957	GH01957	S
GCODGGCH_01959	GH01959	P
GCODGGCH_01960	GH01960	V
GCODGGCH_01961	GH01961	GK
GCODGGCH_01962	GH01962	G
GCODGGCH_01963	GH01963	K
GCODGGCH_01964	GH01964	I
GCODGGCH_01965	GH01965	H
GCODGGCH_01966	GH01966	L
GCODGGCH_01967	GH01967	L
GCODGGCH_01968	GH01968	O
GCODGGCH_01969	GH01969	P
GCODGGCH_01970	GH01970	J
GCODGGCH_01971	GH01971	P
GCODGGCH_01972	GH01972	F
GCODGGCH_01973	GH01973	GM
GCODGGCH_01974	GH01974	G
GCODGGCH_01975	GH01975	M
GCODGGCH_01977	GH01977	K
GCODGGCH_01978	GH01978	P
GCODGGCH_01979	GH01979	P
GCODGGCH_01980	GH01980	P
GCODGGCH_01981	GH01981	C
GCODGGCH_01982	GH01982	F
GCODGGCH_01983	GH01983	S
GCODGGCH_01984	GH01984	S
GCODGGCH_01985	GH01985	P
GCODGGCH_01987	GH01987	P
GCODGGCH_01988	GH01988	H
GCODGGCH_01989	GH01989	O
GCODGGCH_01990	GH01990	D
GCODGGCH_01991	GH01991	K
GCODGGCH_01995	GH01995	T
GCODGGCH_01997	GH01997	O
GCODGGCH_01998	GH01998	G
GCODGGCH_01999	GH01999	H
GCODGGCH_02000	GH02000	H
GCODGGCH_02001	GH02001	G
GCODGGCH_02002	GH02002	H
GCODGGCH_02003	GH02003	L
GCODGGCH_02004	GH02004	L
GCODGGCH_02005	GH02005	U
GCODGGCH_02006	GH02006	S
GCODGGCH_02007	GH02007	U
GCODGGCH_02008	GH02008	S
GCODGGCH_02009	GH02009	S
GCODGGCH_02010	GH02010	S
GCODGGCH_02011	GH02011	K
GCODGGCH_02012	GH02012	L
GCODGGCH_02013	GH02013	L
GCODGGCH_02014	GH02014	G
GCODGGCH_02015	GH02015	L
GCODGGCH_02016	GH02016	G
GCODGGCH_02017	GH02017	G
GCODGGCH_02018	GH02018	S
GCODGGCH_02019	GH02019	G
GCODGGCH_02020	GH02020	S
GCODGGCH_02022	GH02022	K
GCODGGCH_02023	GH02023	G
GCODGGCH_02024	GH02024	G
GCODGGCH_02025	GH02025	G
GCODGGCH_02026	GH02026	S
GCODGGCH_02027	GH02027	G
GCODGGCH_02028	GH02028	G
GCODGGCH_02029	GH02029	G
GCODGGCH_02030	GH02030	G
GCODGGCH_02031	GH02031	G
GCODGGCH_02033	GH02033	CH
GCODGGCH_02034	GH02034	K
GCODGGCH_02035	GH02035	E
GCODGGCH_02037	GH02037	G
GCODGGCH_02038	GH02038	S
GCODGGCH_02039	GH02039	K
GCODGGCH_02040	GH02040	J
GCODGGCH_02042	GH02042	E
GCODGGCH_02043	GH02043	G
GCODGGCH_02044	GH02044	K
GCODGGCH_02045	GH02045	GM
GCODGGCH_02046	GH02046	S
GCODGGCH_02047	GH02047	F
GCODGGCH_02048	GH02048	S
GCODGGCH_02049	GH02049	P
GCODGGCH_02050	GH02050	G
GCODGGCH_02051	GH02051	H
GCODGGCH_02052	GH02052	T
GCODGGCH_02053	GH02053	K
GCODGGCH_02054	GH02054	IQ
GCODGGCH_02055	GH02055	K
GCODGGCH_02056	GH02056	E
GCODGGCH_02057	GH02057	U
GCODGGCH_02058	GH02058	S
GCODGGCH_02059	GH02059	C
GCODGGCH_02060	GH02060	L
GCODGGCH_02061	GH02061	H
GCODGGCH_02063	GH02063	E
GCODGGCH_02064	GH02064	L
GCODGGCH_02065	GH02065	L
GCODGGCH_02067	GH02067	P
GCODGGCH_02068	GH02068	K
GCODGGCH_02069	GH02069	L
GCODGGCH_02070	GH02070	L
GCODGGCH_02071	GH02071	V
GCODGGCH_02072	GH02072	L
GCODGGCH_02073	GH02073	I
GCODGGCH_02074	GH02074	L
GCODGGCH_02075	GH02075	L
GCODGGCH_02076	GH02076	G
GCODGGCH_02077	GH02077	G
GCODGGCH_02078	GH02078	K
GCODGGCH_02079	GH02079	G
GCODGGCH_02080	GH02080	F
GCODGGCH_02081	GH02081	E
GCODGGCH_02082	GH02082	T
GCODGGCH_02083	GH02083	S
GCODGGCH_02085	GH02085	E
GCODGGCH_02086	GH02086	U
GCODGGCH_02087	GH02087	ET
GCODGGCH_02089	GH02089	CH
GCODGGCH_02090	GH02090	K
GCODGGCH_02091	GH02091	H
GCODGGCH_02092	GH02092	S
GCODGGCH_02093	GH02093	O
GCODGGCH_02094	GH02094	S
GCODGGCH_02096	GH02096	S
GCODGGCH_02097	GH02097	S
GCODGGCH_02098	GH02098	L
GCODGGCH_02099	GH02099	S
GCODGGCH_02101	GH02101	S
GCODGGCH_02103	GH02103	H
GCODGGCH_02104	GH02104	J
GCODGGCH_02107	GH02107	K
GCODGGCH_02108	GH02108	NU
GCODGGCH_02109	GH02109	K
GCODGGCH_02110	GH02110	L
GCODGGCH_02111	GH02111	L
GCODGGCH_02112	GH02112	K
GCODGGCH_02113	GH02113	V
GCODGGCH_02114	GH02114	V
GCODGGCH_02115	GH02115	K
GCODGGCH_02116	GH02116	E
GCODGGCH_02117	GH02117	P
GCODGGCH_02119	GH02119	J
GCODGGCH_02120	GH02120	L
GCODGGCH_02121	GH02121	F
GCODGGCH_02122	GH02122	L
GCODGGCH_02123	GH02123	K
GCODGGCH_02124	GH02124	O
GCODGGCH_02125	GH02125	CO
GCODGGCH_02126	GH02126	G
GCODGGCH_02127	GH02127	O
GCODGGCH_02128	GH02128	Q
GCODGGCH_02130	GH02130	C
GCODGGCH_02131	GH02131	T
GCODGGCH_02132	GH02132	T
GCODGGCH_02133	GH02133	L
GCODGGCH_02136	GH02136	L
GCODGGCH_02137	GH02137	L
GCODGGCH_02138	GH02138	L
GCODGGCH_02139	GH02139	L
GCODGGCH_02141	GH02141	U
GCODGGCH_02142	GH02142	M
GCODGGCH_02143	GH02143	M
GCODGGCH_02144	GH02144	E
GCODGGCH_02145	GH02145	E
GCODGGCH_02146	GH02146	M
GCODGGCH_02147	GH02147	L
GCODGGCH_02148	GH02148	L
GCODGGCH_02149	GH02149	D
GCODGGCH_02150	GH02150	S
GCODGGCH_02151	GH02151	S
GCODGGCH_02152	GH02152	U
GCODGGCH_02153	GH02153	J
GCODGGCH_02154	GH02154	J

## Sheet: Table S2
Supplementary Table S2 The KEGG annotation of L. fermentum KUB-D18.
Gene ID	Abbreviated gene ID	KO nmuber	Gene symbol	Functions	EC number	Level 1	Level 2	Level 3
GCODGGCH_00001	GH00001	K02313	dnaA	chromosomal replication initiator protein		Environmental Information Processing	Signal transduction	Two-component system
GCODGGCH_00002	GH00002	K02338	dnaN	DNA polymerase III subunit beta	EC:2.7.7.7	Genetic Information Processing	Replication and repair	DNA replication
GCODGGCH_00003	GH00003	K14761	rlbA, ybcJ	ribosome-associated protein		Brite Hierarchies	Protein families: genetic information processing	Ribosome biogenesis
GCODGGCH_00004	GH00004	K03629	recF	DNA replication and repair protein RecF		Genetic Information Processing	Replication and repair	Homologous recombination
GCODGGCH_00005	GH00005	K02470	gyrB	DNA gyrase subunit B	EC:5.6.2.2	Brite Hierarchies	Protein families: genetic information processing	DNA replication proteins
GCODGGCH_00006	GH00006	K02469	gyrA	DNA gyrase subunit A	EC:5.6.2.2	Brite Hierarchies	Protein families: genetic information processing	DNA replication proteins
GCODGGCH_00007	GH00007	K02990	RP-S6, MRPS6, rpsF	small subunit ribosomal protein S6		Genetic Information Processing	Translation	Ribosome
GCODGGCH_00008	GH00008	K03111	ssb	single-strand DNA-binding protein		Genetic Information Processing	Replication and repair	DNA replication
GCODGGCH_00009	GH00009	K02963	RP-S18, MRPS18, rpsR	small subunit ribosomal protein S18		Genetic Information Processing	Translation	Ribosome
GCODGGCH_00010	GH00010	K22927	gdpP	cyclic-di-AMP phosphodiesterase	EC:3.1.4.59	Not Included in Pathway or Brite	Unclassified: metabolism	Enzymes with EC numbers
GCODGGCH_00011	GH00011	K02939	RP-L9, MRPL9, rplI	large subunit ribosomal protein L9		Genetic Information Processing	Translation	Ribosome
GCODGGCH_00012	GH00012	K02314	dnaB	replicative DNA helicase	EC:5.6.2.3	Genetic Information Processing	Replication and repair	DNA replication
GCODGGCH_00019	GH00019	K07668	vicR	two-component system, OmpR family, response regulator VicR		Environmental Information Processing	Signal transduction	Two-component system
GCODGGCH_00020	GH00020	K07652	vicK	two-component system, OmpR family, sensor histidine kinase VicK	EC:2.7.13.3	Environmental Information Processing	Signal transduction	Two-component system
GCODGGCH_00024	GH00024	K04771	degP, htrA	serine protease Do	EC:3.4.21.107	Environmental Information Processing	Signal transduction	Two-component system
GCODGGCH_00025	GH00025	K00783	rlmH	23S rRNA (pseudouridine1915-N3)-methyltransferase	EC:2.1.1.177	Brite Hierarchies	Protein families: genetic information processing	Ribosome biogenesis
GCODGGCH_00028	GH00028	K16211	malY, malT	maltose/moltooligosaccharide transporter		Brite Hierarchies	Protein families: signaling and cellular processes	Transporters
GCODGGCH_00029	GH00029	K00691	mapA	maltose phosphorylase	EC:2.4.1.8	Metabolism	Carbohydrate metabolism	Starch and sucrose metabolism
GCODGGCH_00030	GH00030	K01838	pgmB	beta-phosphoglucomutase	EC:5.4.2.6	Metabolism	Carbohydrate metabolism	Starch and sucrose metabolism
GCODGGCH_00031	GH00031	K07493	K07493	putative transposase		Not Included in Pathway or Brite	Unclassified: genetic information processing	Replication and repair
GCODGGCH_00032	GH00032	K01992	ABC-2.P	ABC-2 type transport system permease protein		Brite Hierarchies	Protein families: signaling and cellular processes	Transporters
GCODGGCH_00033	GH00033	K24041	yxeI	penicillin V amidase	EC:3.5.1.11	Metabolism	Biosynthesis of other secondary metabolites	Penicillin and cephalosporin biosynthesis
GCODGGCH_00034	GH00034	K06889	K06889	uncharacterized protein		Not Included in Pathway or Brite	Poorly characterized	Function unknown
GCODGGCH_00035	GH00035	K03778	ldhA	D-lactate dehydrogenase	EC:1.1.1.28	Metabolism	Carbohydrate metabolism	Pyruvate metabolism
GCODGGCH_00039	GH00039	K04086	clpL	ATP-dependent Clp protease ATP-binding subunit ClpL		Brite Hierarchies	Protein families: genetic information processing	Chaperones and folding catalysts
GCODGGCH_00040	GH00040	K06131	clsA_B	cardiolipin synthase A/B	EC:2.7.8.-	Metabolism	Lipid metabolism	Glycerophospholipid metabolism
GCODGGCH_00041	GH00041	K16899	addB	ATP-dependent helicase/nuclease subunit B	EC:5.6.2.4 3.1.-.-	Brite Hierarchies	Protein families: genetic information processing	DNA repair and recombination proteins
GCODGGCH_00042	GH00042	K16898	addA	ATP-dependent helicase/nuclease subunit A	EC:5.6.2.4 3.1.-.-	Brite Hierarchies	Protein families: genetic information processing	DNA repair and recombination proteins
GCODGGCH_00044	GH00044	K01126	E3.1.4.46, glpQ, ugpQ	glycerophosphoryl diester phosphodiesterase	EC:3.1.4.46	Metabolism	Lipid metabolism	Glycerophospholipid metabolism
GCODGGCH_00046	GH00046	K01992	ABC-2.P	ABC-2 type transport system permease protein		Brite Hierarchies	Protein families: signaling and cellular processes	Transporters
GCODGGCH_00047	GH00047	K01990	ABC-2.A	ABC-2 type transport system ATP-binding protein		Brite Hierarchies	Protein families: signaling and cellular processes	Transporters
GCODGGCH_00049	GH00049	K00364	guaC, GMPR	GMP reductase	EC:1.7.1.7	Metabolism	Nucleotide metabolism	Purine metabolism
GCODGGCH_00050	GH00050	K01939	purA, ADSS	adenylosuccinate synthase	EC:6.3.4.4	Metabolism	Nucleotide metabolism	Purine metabolism
GCODGGCH_00051	GH00051	K00135	gabD	succinate-semialdehyde dehydrogenase / glutarate-semialdehyde dehydrogenase	EC:1.2.1.16 1.2.1.79 1.2.1.20	Metabolism	Carbohydrate metabolism	Butanoate metabolism
GCODGGCH_00052	GH00052	K02825	pyrR	pyrimidine operon attenuation protein / uracil phosphoribosyltransferase	EC:2.4.2.9	Metabolism	Nucleotide metabolism	Pyrimidine metabolism
GCODGGCH_00053	GH00053	K01591	pyrF	orotidine-5'-phosphate decarboxylase	EC:4.1.1.23	Metabolism	Nucleotide metabolism	Pyrimidine metabolism
GCODGGCH_00054	GH00054	K00762	pyrE	orotate phosphoribosyltransferase	EC:2.4.2.10	Metabolism	Nucleotide metabolism	Pyrimidine metabolism
GCODGGCH_00055	GH00055	K07496	K07496	putative transposase		Not Included in Pathway or Brite	Unclassified: genetic information processing	Replication and repair
GCODGGCH_00056	GH00056	K07491	rayT	REP-associated tyrosine transposase		Not Included in Pathway or Brite	Unclassified: genetic information processing	Replication and repair
GCODGGCH_00059	GH00059	K00712	tagE	poly(glycerol-phosphate) alpha-glucosyltransferase	EC:2.4.1.52	Metabolism	Glycan biosynthesis and metabolism	Teichoic acid biosynthesis
GCODGGCH_00060	GH00060	K00712	tagE	poly(glycerol-phosphate) alpha-glucosyltransferase	EC:2.4.1.52	Metabolism	Glycan biosynthesis and metabolism	Teichoic acid biosynthesis
GCODGGCH_00061	GH00061	K02073	metQ	D-methionine transport system substrate-binding protein		Environmental Information Processing	Membrane transport	ABC transporters
GCODGGCH_00062	GH00062	K02071	metN	D-methionine transport system ATP-binding protein		Environmental Information Processing	Membrane transport	ABC transporters
GCODGGCH_00063	GH00063	K02072	metI	D-methionine transport system permease protein		Environmental Information Processing	Membrane transport	ABC transporters
GCODGGCH_00064	GH00064	K01439	dapE	succinyl-diaminopimelate desuccinylase	EC:3.5.1.18	Metabolism	Amino acid metabolism	Lysine biosynthesis
GCODGGCH_00067	GH00067	K03740	dltD	D-alanine transfer protein		Metabolism	Glycan biosynthesis and metabolism	Teichoic acid biosynthesis
GCODGGCH_00068	GH00068	K14188	dltC	D-alanine--poly(phosphoribitol) ligase subunit 2	EC:6.1.1.13	Metabolism	Metabolism of other amino acids	D-Amino acid metabolism
GCODGGCH_00069	GH00069	K03739	dltB	membrane protein involved in D-alanine export		Metabolism	Glycan biosynthesis and metabolism	Teichoic acid biosynthesis
GCODGGCH_00070	GH00070	K03367	dltA	D-alanine--poly(phosphoribitol) ligase subunit 1	EC:6.1.1.13	Metabolism	Metabolism of other amino acids	D-Amino acid metabolism
GCODGGCH_00072	GH00072	K03547	sbcD, mre11	DNA repair protein SbcD/Mre11		Brite Hierarchies	Protein families: genetic information processing	DNA repair and recombination proteins
GCODGGCH_00073	GH00073	K03546	sbcC, rad50	DNA repair protein SbcC/Rad50		Brite Hierarchies	Protein families: genetic information processing	DNA repair and recombination proteins
GCODGGCH_00074	GH00074	K01875	SARS, serS	seryl-tRNA synthetase	EC:6.1.1.11	Genetic Information Processing	Translation	Aminoacyl-tRNA biosynthesis
GCODGGCH_00076	GH00076	K01867	WARS, trpS	tryptophanyl-tRNA synthetase	EC:6.1.1.2	Genetic Information Processing	Translation	Aminoacyl-tRNA biosynthesis
GCODGGCH_00079	GH00079	K10038	glnQ	glutamine transport system ATP-binding protein	EC:7.4.2.1	Environmental Information Processing	Membrane transport	ABC transporters
GCODGGCH_00080	GH00080	K03293	TC.AAT	amino acid transporter, AAT family		Not Included in Pathway or Brite	Unclassified: signaling and cellular processes	Transport
GCODGGCH_00081	GH00081	K07496	K07496	putative transposase		Not Included in Pathway or Brite	Unclassified: genetic information processing	Replication and repair
GCODGGCH_00082	GH00082	K07491	rayT	REP-associated tyrosine transposase		Not Included in Pathway or Brite	Unclassified: genetic information processing	Replication and repair
GCODGGCH_00084	GH00084	K07493	K07493	putative transposase		Not Included in Pathway or Brite	Unclassified: genetic information processing	Replication and repair
GCODGGCH_00085	GH00085	K16323	yxjA, nupG	purine nucleoside transport protein		Brite Hierarchies	Protein families: signaling and cellular processes	Transporters
GCODGGCH_00087	GH00087	K03501	gidB, rsmG	16S rRNA (guanine527-N7)-methyltransferase	EC:2.1.1.170	Brite Hierarchies	Protein families: genetic information processing	Ribosome biogenesis
GCODGGCH_00088	GH00088	K03497	parB, spo0J	ParB family transcriptional regulator, chromosome partitioning protein		Brite Hierarchies	Protein families: genetic information processing	Transcription factors
GCODGGCH_00089	GH00089	K03497	parB, spo0J	ParB family transcriptional regulator, chromosome partitioning protein		Brite Hierarchies	Protein families: genetic information processing	Transcription factors
GCODGGCH_00091	GH00091	K06942	ychF	ribosome-binding ATPase		Brite Hierarchies	Protein families: genetic information processing	Ribosome biogenesis
GCODGGCH_00093	GH00093	K00088	IMPDH, guaB	IMP dehydrogenase	EC:1.1.1.205	Metabolism	Nucleotide metabolism	Purine metabolism
GCODGGCH_00094	GH00094	K01005	tagT_U_V	polyisoprenyl-teichoic acid--peptidoglycan teichoic acid transferase	EC:2.7.8.-	Metabolism	Glycan biosynthesis and metabolism	Teichoic acid biosynthesis
GCODGGCH_00095	GH00095	K19420	epsA, capA	protein tyrosine kinase modulator		Brite Hierarchies	Protein families: signaling and cellular processes	Transporters
GCODGGCH_00096	GH00096	K00903	epsB, capB	protein-tyrosine kinase	EC:2.7.10.3	Brite Hierarchies	Protein families: metabolism	Protein kinases
GCODGGCH_00097	GH00097	K01104	E3.1.3.48	protein-tyrosine phosphatase	EC:3.1.3.48	Not Included in Pathway or Brite	Unclassified: metabolism	Enzymes with EC numbers
GCODGGCH_00099	GH00099	K12996	rgpA	rhamnosyltransferase	EC:2.4.1.-	Brite Hierarchies	Protein families: metabolism	Lipopolysaccharide biosynthesis proteins
GCODGGCH_00110	GH00110	K07497	K07497	putative transposase		Not Included in Pathway or Brite	Unclassified: genetic information processing	Replication and repair
GCODGGCH_00111	GH00111	K00973	rfbA, rmlA, rffH	glucose-1-phosphate thymidylyltransferase	EC:2.7.7.24	Metabolism	Glycan biosynthesis and metabolism	O-Antigen nucleotide sugar biosynthesis
GCODGGCH_00112	GH00112	K01790	rfbC, rmlC	dTDP-4-dehydrorhamnose 3,5-epimerase	EC:5.1.3.13	Metabolism	Glycan biosynthesis and metabolism	O-Antigen nucleotide sugar biosynthesis
GCODGGCH_00113	GH00113	K01710	rfbB, rmlB, rffG	dTDP-glucose 4,6-dehydratase	EC:4.2.1.46	Metabolism	Glycan biosynthesis and metabolism	O-Antigen nucleotide sugar biosynthesis
GCODGGCH_00114	GH00114	K00067	rfbD, rmlD	dTDP-4-dehydrorhamnose reductase	EC:1.1.1.133	Metabolism	Glycan biosynthesis and metabolism	O-Antigen nucleotide sugar biosynthesis
GCODGGCH_00117	GH00117	K09705	K09705	uncharacterized protein		Not Included in Pathway or Brite	Poorly characterized	Function unknown
GCODGGCH_00120	GH00120	K07258	dacC, dacA, dacD	serine-type D-Ala-D-Ala carboxypeptidase (penicillin-binding protein 5/6)	EC:3.4.16.4	Metabolism	Glycan biosynthesis and metabolism	Peptidoglycan biosynthesis
GCODGGCH_00121	GH00121	K26605	azlC, brnF	branched chain amino acid efflux pump		Brite Hierarchies	Protein families: signaling and cellular processes	Transporters
GCODGGCH_00122	GH00122	K26606	azlD, brnE	branched chain amino acid efflux pump		Brite Hierarchies	Protein families: signaling and cellular processes	Transporters
GCODGGCH_00123	GH00123	K07491	rayT	REP-associated tyrosine transposase		Not Included in Pathway or Brite	Unclassified: genetic information processing	Replication and repair
GCODGGCH_00124	GH00124	K07496	K07496	putative transposase		Not Included in Pathway or Brite	Unclassified: genetic information processing	Replication and repair
GCODGGCH_00125	GH00125	K00574	cfa	cyclopropane-fatty-acyl-phospholipid synthase	EC:2.1.1.79	Not Included in Pathway or Brite	Unclassified: metabolism	Enzymes with EC numbers
GCODGGCH_00128	GH00128	K01938	fhs	formate--tetrahydrofolate ligase	EC:6.3.4.3	Metabolism	Energy metabolism	Carbon fixation pathways in prokaryotes
GCODGGCH_00129	GH00129	K01588	purE	5-(carboxyamino)imidazole ribonucleotide mutase	EC:5.4.99.18	Metabolism	Nucleotide metabolism	Purine metabolism
GCODGGCH_00130	GH00130	K01589	purK	5-(carboxyamino)imidazole ribonucleotide synthase	EC:6.3.4.18	Metabolism	Nucleotide metabolism	Purine metabolism
GCODGGCH_00131	GH00131	K01756	purB, ADSL	adenylosuccinate lyase	EC:4.3.2.2	Metabolism	Nucleotide metabolism	Purine metabolism
GCODGGCH_00134	GH00134	K01923	purC	phosphoribosylaminoimidazole-succinocarboxamide synthase	EC:6.3.2.6	Metabolism	Nucleotide metabolism	Purine metabolism
GCODGGCH_00135	GH00135	K23264	purS	phosphoribosylformylglycinamidine synthase subunit PurS	EC:6.3.5.3	Metabolism	Nucleotide metabolism	Purine metabolism
GCODGGCH_00136	GH00136	K23265	purQ	phosphoribosylformylglycinamidine synthase subunit PurQ / glutaminase	EC:6.3.5.3 3.5.1.2	Metabolism	Nucleotide metabolism	Purine metabolism
GCODGGCH_00137	GH00137	K23269	purL	phosphoribosylformylglycinamidine synthase subunit PurL	EC:6.3.5.3	Metabolism	Nucleotide metabolism	Purine metabolism
GCODGGCH_00138	GH00138	K00764	purF, PPAT	amidophosphoribosyltransferase	EC:2.4.2.14	Metabolism	Nucleotide metabolism	Purine metabolism
GCODGGCH_00139	GH00139	K01933	purM	phosphoribosylformylglycinamidine cyclo-ligase	EC:6.3.3.1	Metabolism	Nucleotide metabolism	Purine metabolism
GCODGGCH_00140	GH00140	K11175	purN	phosphoribosylglycinamide formyltransferase 1	EC:2.1.2.2	Metabolism	Nucleotide metabolism	Purine metabolism
GCODGGCH_00141	GH00141	K00602	purH	phosphoribosylaminoimidazolecarboxamide formyltransferase / IMP cyclohydrolase	EC:2.1.2.3 3.5.4.10	Metabolism	Nucleotide metabolism	Purine metabolism
GCODGGCH_00142	GH00142	K01945	purD	phosphoribosylamine---glycine ligase	EC:6.3.4.13	Metabolism	Nucleotide metabolism	Purine metabolism
GCODGGCH_00143	GH00143	K07496	K07496	putative transposase		Not Included in Pathway or Brite	Unclassified: genetic information processing	Replication and repair
GCODGGCH_00144	GH00144	K07491	rayT	REP-associated tyrosine transposase		Not Included in Pathway or Brite	Unclassified: genetic information processing	Replication and repair
GCODGGCH_00145	GH00145	K01834	PGAM, gpmA	2,3-bisphosphoglycerate-dependent phosphoglycerate mutase	EC:5.4.2.11	Metabolism	Carbohydrate metabolism	Glycolysis / Gluconeogenesis
GCODGGCH_00146	GH00146	K00841	patA	aminotransferase	EC:2.6.1.-	Metabolism	Amino acid metabolism	Lysine biosynthesis
GCODGGCH_00150	GH00150	K17686	copA, ctpA, ATP7	P-type Cu+ transporter	EC:7.2.2.8	Environmental Information Processing	Signal transduction	MAPK signaling pathway - plant
GCODGGCH_00173	GH00173	K25113	htsA, isdE	heme transport system substrate-binding protein		Brite Hierarchies	Protein families: signaling and cellular processes	Transporters
GCODGGCH_00174	GH00174	K25114	htsB, isdF	heme transport system permease protein		Brite Hierarchies	Protein families: signaling and cellular processes	Transporters
GCODGGCH_00175	GH00175	K25115	htsC	heme transport system ATP-binding protein	EC:7.6.2.5	Brite Hierarchies	Protein families: signaling and cellular processes	Transporters
GCODGGCH_00176	GH00176	K03761	kgtP	MFS transporter, MHS family, alpha-ketoglutarate permease		Brite Hierarchies	Protein families: signaling and cellular processes	Transporters
GCODGGCH_00178	GH00178	K07493	K07493	putative transposase		Not Included in Pathway or Brite	Unclassified: genetic information processing	Replication and repair
GCODGGCH_00179	GH00179	K07493	K07493	putative transposase		Not Included in Pathway or Brite	Unclassified: genetic information processing	Replication and repair
GCODGGCH_00181	GH00181	K02000	proV	glycine betaine/proline transport system ATP-binding protein	EC:7.6.2.9	Environmental Information Processing	Membrane transport	ABC transporters
GCODGGCH_00182	GH00182	K02001	proW	glycine betaine/proline transport system permease protein		Environmental Information Processing	Membrane transport	ABC transporters
GCODGGCH_00183	GH00183	K02002	proX	glycine betaine/proline transport system substrate-binding protein		Environmental Information Processing	Membrane transport	ABC transporters
GCODGGCH_00184	GH00184	K07493	K07493	putative transposase		Not Included in Pathway or Brite	Unclassified: genetic information processing	Replication and repair
GCODGGCH_00188	GH00188	K01142	E3.1.11.2, xthA	exodeoxyribonuclease III	EC:3.1.11.2	Genetic Information Processing	Replication and repair	Base excision repair
GCODGGCH_00199	GH00199	K00926	arcC	carbamate kinase	EC:2.7.2.2	Metabolism	Energy metabolism	Nitrogen metabolism
GCODGGCH_00200	GH00200	K01250	rihA	pyrimidine-specific ribonucleoside hydrolase	EC:3.2.2.-	Metabolism	Nucleotide metabolism	Pyrimidine metabolism
GCODGGCH_00205	GH00205	K01256	pepN	aminopeptidase N	EC:3.4.11.2	Metabolism	Metabolism of other amino acids	Glutathione metabolism
GCODGGCH_00207	GH00207	K07496	K07496	putative transposase		Not Included in Pathway or Brite	Unclassified: genetic information processing	Replication and repair
GCODGGCH_00212	GH00212	K02073	metQ	D-methionine transport system substrate-binding protein		Environmental Information Processing	Membrane transport	ABC transporters
GCODGGCH_00213	GH00213	K26730	napA, nhaS3, nhaS5, gerN	Na+:H+ antiporter		Brite Hierarchies	Protein families: signaling and cellular processes	Transporters
GCODGGCH_00215	GH00215	K01524	ppx-gppA	exopolyphosphatase / guanosine-5'-triphosphate,3'-diphosphate pyrophosphatase	EC:3.6.1.11 3.6.1.40	Metabolism	Nucleotide metabolism	Purine metabolism
GCODGGCH_00216	GH00216	K00054	mvaA	hydroxymethylglutaryl-CoA reductase	EC:1.1.1.88	Metabolism	Metabolism of terpenoids and polyketides	Terpenoid backbone biosynthesis
GCODGGCH_00218	GH00218	K12410	cobB, srtN, npdA	NAD-dependent protein deacetylase/lipoamidase	EC:2.3.1.286 2.3.1.313	Metabolism	Metabolism of cofactors and vitamins	Nicotinate and nicotinamide metabolism
GCODGGCH_00219	GH00219	K08153	blt	MFS transporter, DHA1 family, multidrug resistance protein		Brite Hierarchies	Protein families: signaling and cellular processes	Transporters
GCODGGCH_00221	GH00221	K01874	MARS, metG	methionyl-tRNA synthetase	EC:6.1.1.10	Metabolism	Metabolism of other amino acids	Selenocompound metabolism
GCODGGCH_00222	GH00222	K03424	tatD	TatD DNase family protein	EC:3.1.21.-	Not Included in Pathway or Brite	Unclassified: metabolism	Enzymes with EC numbers
GCODGGCH_00223	GH00223	K05985	rnmV	ribonuclease M5	EC:3.1.26.8	Not Included in Pathway or Brite	Unclassified: metabolism	Enzymes with EC numbers
GCODGGCH_00224	GH00224	K02528	ksgA	16S rRNA (adenine1518-N6/adenine1519-N6)-dimethyltransferase	EC:2.1.1.182	Brite Hierarchies	Protein families: genetic information processing	Ribosome biogenesis
GCODGGCH_00225	GH00225	K00919	ispE	4-diphosphocytidyl-2-C-methyl-D-erythritol kinase	EC:2.7.1.148	Metabolism	Metabolism of terpenoids and polyketides	Terpenoid backbone biosynthesis
GCODGGCH_00226	GH00226	K02077	ABC.ZM.S	zinc/manganese transport system substrate-binding protein		Brite Hierarchies	Protein families: signaling and cellular processes	Transporters
GCODGGCH_00227	GH00227	K02074	ABC.ZM.A	zinc/manganese transport system ATP-binding protein		Brite Hierarchies	Protein families: signaling and cellular processes	Transporters
GCODGGCH_00228	GH00228	K02075	ABC.ZM.P	zinc/manganese transport system permease protein		Brite Hierarchies	Protein families: signaling and cellular processes	Transporters
GCODGGCH_00229	GH00229	K09685	purR	HTH-type transcriptional regulator, purine operon repressor		Brite Hierarchies	Protein families: genetic information processing	Transcription factors
GCODGGCH_00230	GH00230	K04042	glmU	bifunctional UDP-N-acetylglucosamine pyrophosphorylase / glucosamine-1-phosphate N-acetyltransferase	EC:2.7.7.23 2.3.1.157	Metabolism	Carbohydrate metabolism	Amino sugar and nucleotide sugar metabolism
GCODGGCH_00231	GH00231	K00948	PRPS, prsA	ribose-phosphate pyrophosphokinase	EC:2.7.6.1	Metabolism	Carbohydrate metabolism	Pentose phosphate pathway
GCODGGCH_00234	GH00234	K06885	K06885	uncharacterized protein		Not Included in Pathway or Brite	Poorly characterized	Function unknown
GCODGGCH_00236	GH00236	K03048	rpoE	DNA-directed RNA polymerase subunit delta		Genetic Information Processing	Transcription	RNA polymerase
GCODGGCH_00237	GH00237	K01937	pyrG, CTPS	CTP synthase	EC:6.3.4.2	Metabolism	Nucleotide metabolism	Pyrimidine metabolism
GCODGGCH_00238	GH00238	K00790	murA	UDP-N-acetylglucosamine 1-carboxyvinyltransferase	EC:2.5.1.7	Metabolism	Carbohydrate metabolism	Amino sugar and nucleotide sugar metabolism
GCODGGCH_00239	GH00239	K02909	RP-L31, rpmE	large subunit ribosomal protein L31		Genetic Information Processing	Translation	Ribosome
GCODGGCH_00241	GH00241	K07284	srtA	sortase A	EC:3.4.22.70	Brite Hierarchies	Protein families: metabolism	Peptidases and inhibitors
GCODGGCH_00242	GH00242	K25307	wzb, etp	low molecular weight protein-tyrosine phosphatase	EC:3.1.3.48	Environmental Information Processing	Signal transduction	Two-component system
GCODGGCH_00243	GH00243	K03744	lemA	LemA protein		Not Included in Pathway or Brite	Poorly characterized	General function prediction only
GCODGGCH_00244	GH00244	K03799	htpX	heat shock protein HtpX	EC:3.4.24.-	Brite Hierarchies	Protein families: metabolism	Peptidases and inhibitors
GCODGGCH_00245	GH00245	K01929	murF	UDP-N-acetylmuramoyl-tripeptide--D-alanyl-D-alanine ligase	EC:6.3.2.10	Metabolism	Amino acid metabolism	Lysine biosynthesis
GCODGGCH_00246	GH00246	K05592	deaD, cshA	ATP-dependent RNA helicase DeaD	EC:5.6.2.7	Genetic Information Processing	Folding, sorting and degradation	RNA degradation
GCODGGCH_00247	GH00247	K00997	acpS	holo-[acyl-carrier protein] synthase	EC:2.7.8.7	Metabolism	Metabolism of cofactors and vitamins	Pantothenate and CoA biosynthesis
GCODGGCH_00248	GH00248	K01775	alr	alanine racemase	EC:5.1.1.1	Metabolism	Metabolism of other amino acids	D-Amino acid metabolism
GCODGGCH_00249	GH00249	K07171	mazF, ndoA, chpA	mRNA interferase MazF	EC:3.1.-.-	Brite Hierarchies	Protein families: signaling and cellular processes	Prokaryotic defense system
GCODGGCH_00251	GH00251	K01056	PTH1, PTRH1, pth, spoVC	peptidyl-tRNA hydrolase, PTH1 family	EC:3.1.1.29	Brite Hierarchies	Protein families: genetic information processing	Translation factors
GCODGGCH_00252	GH00252	K03723	mfd	transcription-repair coupling factor (superfamily II helicase)	EC:5.6.2.4	Genetic Information Processing	Replication and repair	Nucleotide excision repair
GCODGGCH_00254	GH00254	K13052	divIC, divA	cell division protein DivIC		Brite Hierarchies	Protein families: genetic information processing	Chromosome and associated proteins
GCODGGCH_00255	GH00255	K07571	K07571	S1 RNA binding domain protein		Not Included in Pathway or Brite	Unclassified: genetic information processing	Translation
GCODGGCH_00256	GH00256	K04075	tilS, mesJ	tRNA(Ile)-lysidine synthase	EC:6.3.4.19	Brite Hierarchies	Protein families: genetic information processing	Transfer RNA biogenesis
GCODGGCH_00257	GH00257	K00760	hprT, hpt, HPRT1	hypoxanthine phosphoribosyltransferase	EC:2.4.2.8	Metabolism	Nucleotide metabolism	Purine metabolism
GCODGGCH_00258	GH00258	K03798	ftsH, hflB	cell division protease FtsH	EC:3.4.24.-	Brite Hierarchies	Protein families: metabolism	Peptidases and inhibitors
GCODGGCH_00259	GH00259	K04083	hslO	molecular chaperone Hsp33		Brite Hierarchies	Protein families: genetic information processing	Chaperones and folding catalysts
GCODGGCH_00260	GH00260	K05540	dusB	tRNA-dihydrouridine synthase B	EC:1.-.-.-	Brite Hierarchies	Protein families: genetic information processing	Transfer RNA biogenesis
GCODGGCH_00261	GH00261	K04567	KARS, lysS	lysyl-tRNA synthetase, class II	EC:6.1.1.6	Genetic Information Processing	Translation	Aminoacyl-tRNA biosynthesis
GCODGGCH_00262	GH00262	K07493	K07493	putative transposase		Not Included in Pathway or Brite	Unclassified: genetic information processing	Replication and repair
GCODGGCH_00275	GH00275	K06919	K06919	putative DNA primase/helicase		Not Included in Pathway or Brite	Unclassified: genetic information processing	Replication and repair
GCODGGCH_00283	GH00283	K07493	K07493	putative transposase		Not Included in Pathway or Brite	Unclassified: genetic information processing	Replication and repair
GCODGGCH_00286	GH00286	K00016	LDH, ldh	L-lactate dehydrogenase	EC:1.1.1.27	Metabolism	Carbohydrate metabolism	Glycolysis / Gluconeogenesis
GCODGGCH_00287	GH00287	K02509	hpaH	2-oxo-hept-3-ene-1,7-dioate hydratase	EC:4.2.1.-	Metabolism	Amino acid metabolism	Tyrosine metabolism
GCODGGCH_00293	GH00293	K03305	TC.POT	proton-dependent oligopeptide transporter, POT family		Not Included in Pathway or Brite	Unclassified: signaling and cellular processes	Transport
GCODGGCH_00298	GH00298	K01779	racD	aspartate racemase	EC:5.1.1.13	Metabolism	Amino acid metabolism	Alanine, aspartate and glutamate metabolism
GCODGGCH_00299	GH00299	K24967	nagR	GntR family transcriptional regulator, N-acetylglucosamine utilization regulator		Brite Hierarchies	Protein families: genetic information processing	Transcription factors
GCODGGCH_00300	GH00300	K00763	pncB, NAPRT1	nicotinate phosphoribosyltransferase	EC:6.3.4.21	Metabolism	Metabolism of cofactors and vitamins	Nicotinate and nicotinamide metabolism
GCODGGCH_00301	GH00301	K01916	nadE	NAD+ synthase	EC:6.3.1.5	Metabolism	Metabolism of cofactors and vitamins	Nicotinate and nicotinamide metabolism
GCODGGCH_00302	GH00302	K06959	tex	protein Tex		Not Included in Pathway or Brite	Unclassified: genetic information processing	Transcription
GCODGGCH_00303	GH00303	K03095	sprL	SprT-like protein		Not Included in Pathway or Brite	Poorly characterized	General function prediction only
GCODGGCH_00305	GH00305	K01190	lacZ	beta-galactosidase	EC:3.2.1.23	Metabolism	Carbohydrate metabolism	Galactose metabolism
GCODGGCH_00306	GH00306	K01190	lacZ	beta-galactosidase	EC:3.2.1.23	Metabolism	Carbohydrate metabolism	Galactose metabolism
GCODGGCH_00307	GH00307	K24180	mleP	malate permease and related proteins		Brite Hierarchies	Protein families: signaling and cellular processes	Transporters
GCODGGCH_00308	GH00308	K01834	PGAM, gpmA	2,3-bisphosphoglycerate-dependent phosphoglycerate mutase	EC:5.4.2.11	Metabolism	Carbohydrate metabolism	Glycolysis / Gluconeogenesis
GCODGGCH_00310	GH00310	K01372	BLMH, pepC	bleomycin hydrolase	EC:3.4.22.40	Brite Hierarchies	Protein families: metabolism	Peptidases and inhibitors
GCODGGCH_00311	GH00311	K00661	maa	maltose O-acetyltransferase	EC:2.3.1.79	Not Included in Pathway or Brite	Unclassified: metabolism	Enzymes with EC numbers
GCODGGCH_00312	GH00312	K01807	rpiA	ribose 5-phosphate isomerase A	EC:5.3.1.6	Metabolism	Carbohydrate metabolism	Pentose phosphate pathway
GCODGGCH_00313	GH00313	K06975	K06975	uncharacterized protein		Not Included in Pathway or Brite	Poorly characterized	Function unknown
GCODGGCH_00314	GH00314	K01520	dut, DUT	dUTP diphosphatase	EC:3.6.1.23	Metabolism	Nucleotide metabolism	Pyrimidine metabolism
GCODGGCH_00315	GH00315	K04485	radA, sms	DNA repair protein RadA/Sms		Brite Hierarchies	Protein families: genetic information processing	DNA repair and recombination proteins
GCODGGCH_00317	GH00317	K09698	gltX	nondiscriminating glutamyl-tRNA synthetase	EC:6.1.1.24	Genetic Information Processing	Translation	Aminoacyl-tRNA biosynthesis
GCODGGCH_00320	GH00320	K01883	CARS, cysS	cysteinyl-tRNA synthetase	EC:6.1.1.16	Genetic Information Processing	Translation	Aminoacyl-tRNA biosynthesis
GCODGGCH_00321	GH00321	K11145	mrnC	mini-ribonuclease III	EC:3.1.26.-	Brite Hierarchies	Protein families: genetic information processing	Ribosome biogenesis
GCODGGCH_00322	GH00322	K03218	rlmB	23S rRNA (guanosine2251-2'-O)-methyltransferase	EC:2.1.1.185	Brite Hierarchies	Protein families: genetic information processing	Ribosome biogenesis
GCODGGCH_00323	GH00323	K27000	sigH	RNA polymerase sigma-H factor		Brite Hierarchies	Protein families: genetic information processing	Transcription machinery
GCODGGCH_00324	GH00324	K02913	RP-L33, MRPL33, rpmG	large subunit ribosomal protein L33		Genetic Information Processing	Translation	Ribosome
GCODGGCH_00325	GH00325	K03073	secE	preprotein translocase subunit SecE		Genetic Information Processing	Folding, sorting and degradation	Protein export
GCODGGCH_00326	GH00326	K02601	nusG	transcription termination/antitermination protein NusG		Brite Hierarchies	Protein families: genetic information processing	Transcription machinery
GCODGGCH_00327	GH00327	K02867	RP-L11, MRPL11, rplK	large subunit ribosomal protein L11		Genetic Information Processing	Translation	Ribosome
GCODGGCH_00328	GH00328	K02863	RP-L1, MRPL1, rplA	large subunit ribosomal protein L1		Genetic Information Processing	Translation	Ribosome
GCODGGCH_00329	GH00329	K03294	TC.APA	basic amino acid/polyamine antiporter, APA family		Not Included in Pathway or Brite	Unclassified: signaling and cellular processes	Transport
GCODGGCH_00330	GH00330	K02864	RP-L10, MRPL10, rplJ	large subunit ribosomal protein L10		Genetic Information Processing	Translation	Ribosome
GCODGGCH_00331	GH00331	K02935	RP-L7, MRPL12, rplL	large subunit ribosomal protein L7/L12		Genetic Information Processing	Translation	Ribosome
GCODGGCH_00332	GH00332	K00425	cydA	cytochrome bd ubiquinol oxidase subunit I	EC:7.1.1.7	Metabolism	Energy metabolism	Oxidative phosphorylation
GCODGGCH_00333	GH00333	K00426	cydB	cytochrome bd ubiquinol oxidase subunit II	EC:7.1.1.7	Metabolism	Energy metabolism	Oxidative phosphorylation
GCODGGCH_00334	GH00334	K16013	cydD	ATP-binding cassette, subfamily C, bacterial CydD		Environmental Information Processing	Membrane transport	ABC transporters
GCODGGCH_00335	GH00335	K16012	cydC	ATP-binding cassette, subfamily C, bacterial CydC		Environmental Information Processing	Membrane transport	ABC transporters
GCODGGCH_00336	GH00336	K04072	adhE	acetaldehyde dehydrogenase / alcohol dehydrogenase	EC:1.2.1.10 1.1.1.1	Metabolism	Carbohydrate metabolism	Glycolysis / Gluconeogenesis
GCODGGCH_00338	GH00338	K03311	TC.LIVCS	branched-chain amino acid:cation transporter, LIVCS family		Not Included in Pathway or Brite	Unclassified: signaling and cellular processes	Transport
GCODGGCH_00339	GH00339	K00526	E1.17.4.1B, nrdB, nrdF	ribonucleoside-diphosphate reductase beta chain	EC:1.17.4.1	Metabolism	Nucleotide metabolism	Purine metabolism
GCODGGCH_00340	GH00340	K00525	E1.17.4.1A, nrdA, nrdE	ribonucleoside-diphosphate reductase alpha chain	EC:1.17.4.1	Metabolism	Nucleotide metabolism	Purine metabolism
GCODGGCH_00341	GH00341	K06191	nrdH	glutaredoxin-like protein NrdH		Not Included in Pathway or Brite	Unclassified: genetic information processing	Protein processing
GCODGGCH_00342	GH00342	K11991	tadA	tRNA(adenine34) deaminase	EC:3.5.4.33	Brite Hierarchies	Protein families: genetic information processing	Transfer RNA biogenesis
GCODGGCH_00344	GH00344	K02343	dnaX	DNA polymerase III subunit gamma/tau	EC:2.7.7.7	Genetic Information Processing	Replication and repair	DNA replication
GCODGGCH_00345	GH00345	K09747	ebfC	nucleoid-associated protein EbfC		Not Included in Pathway or Brite	Unclassified: genetic information processing	Others
GCODGGCH_00346	GH00346	K06187	recR	recombination protein RecR		Genetic Information Processing	Replication and repair	Homologous recombination
GCODGGCH_00348	GH00348	K00943	tmk, DTYMK	dTMP kinase	EC:2.7.4.9	Metabolism	Nucleotide metabolism	Pyrimidine metabolism
GCODGGCH_00350	GH00350	K02341	holB	DNA polymerase III subunit delta'	EC:2.7.7.7	Genetic Information Processing	Replication and repair	DNA replication
GCODGGCH_00352	GH00352	K07056	rsmI	16S rRNA (cytidine1402-2'-O)-methyltransferase	EC:2.1.1.198	Brite Hierarchies	Protein families: genetic information processing	Ribosome biogenesis
GCODGGCH_00354	GH00354	K01524	ppx-gppA	exopolyphosphatase / guanosine-5'-triphosphate,3'-diphosphate pyrophosphatase	EC:3.6.1.11 3.6.1.40	Metabolism	Nucleotide metabolism	Purine metabolism
GCODGGCH_00355	GH00355	K00937	ppk1	polyphosphate kinase	EC:2.7.4.1	Metabolism	Energy metabolism	Oxidative phosphorylation
GCODGGCH_00356	GH00356	K01524	ppx-gppA	exopolyphosphatase / guanosine-5'-triphosphate,3'-diphosphate pyrophosphatase	EC:3.6.1.11 3.6.1.40	Metabolism	Nucleotide metabolism	Purine metabolism
GCODGGCH_00357	GH00357	K01784	galE, GALE	UDP-glucose 4-epimerase	EC:5.1.3.2	Metabolism	Carbohydrate metabolism	Galactose metabolism
GCODGGCH_00358	GH00358	K07719	glnL	two-component system, response regulator GlnL		Environmental Information Processing	Signal transduction	Two-component system
GCODGGCH_00359	GH00359	K00611	OTC, argF, argI	ornithine carbamoyltransferase	EC:2.1.3.3	Metabolism	Amino acid metabolism	Arginine biosynthesis
GCODGGCH_00360	GH00360	K00926	arcC	carbamate kinase	EC:2.7.2.2	Metabolism	Energy metabolism	Nitrogen metabolism
GCODGGCH_00361	GH00361	K01478	arcA	arginine deiminase	EC:3.5.3.6	Metabolism	Amino acid metabolism	Arginine biosynthesis
GCODGGCH_00362	GH00362	K03758	arcD, lysl, lysP	arginine:ornithine antiporter / lysine permease		Brite Hierarchies	Protein families: signaling and cellular processes	Transporters
GCODGGCH_00365	GH00365	K14742	tsaB	tRNA threonylcarbamoyladenosine biosynthesis protein TsaB		Brite Hierarchies	Protein families: genetic information processing	Transfer RNA biogenesis
GCODGGCH_00366	GH00366	K03789	rimI	ribosomal protein S18-alanine N-acetyltransferase	EC:2.3.1.266	Brite Hierarchies	Protein families: genetic information processing	Ribosome biogenesis
GCODGGCH_00367	GH00367	K25706	tsaD	tRNA N6-adenosine threonylcarbamoyltransferase	EC:2.3.1.234	Brite Hierarchies	Protein families: genetic information processing	Transfer RNA biogenesis
GCODGGCH_00369	GH00369	K02372	fabZ	3-hydroxyacyl-[acyl-carrier-protein] dehydratase	EC:4.2.1.59	Metabolism	Lipid metabolism	Fatty acid biosynthesis
GCODGGCH_00371	GH00371	K00648	fabH	3-oxoacyl-[acyl-carrier-protein] synthase III	EC:2.3.1.180	Metabolism	Lipid metabolism	Fatty acid biosynthesis
GCODGGCH_00372	GH00372	K02078	acpP, acpM	acyl carrier protein		Metabolism	Lipid metabolism	Fatty acid biosynthesis
GCODGGCH_00373	GH00373	K00645	fabD, MCAT, MCT1	acyl-carrier-protein S-malonyltransferase	EC:2.3.1.39	Metabolism	Lipid metabolism	Fatty acid biosynthesis
GCODGGCH_00374	GH00374	K00059	fabG, OAR1	3-oxoacyl-[acyl-carrier protein] reductase	EC:1.1.1.100	Metabolism	Lipid metabolism	Fatty acid biosynthesis
GCODGGCH_00375	GH00375	K09458	fabF, OXSM, CEM1	3-oxoacyl-[acyl-carrier-protein] synthase II	EC:2.3.1.179	Metabolism	Lipid metabolism	Fatty acid biosynthesis
GCODGGCH_00376	GH00376	K02160	accB, bccP	acetyl-CoA carboxylase biotin carboxyl carrier protein		Metabolism	Carbohydrate metabolism	Pyruvate metabolism
GCODGGCH_00377	GH00377	K02372	fabZ	3-hydroxyacyl-[acyl-carrier-protein] dehydratase	EC:4.2.1.59	Metabolism	Lipid metabolism	Fatty acid biosynthesis
GCODGGCH_00378	GH00378	K01961	accC	acetyl-CoA carboxylase, biotin carboxylase subunit	EC:6.4.1.2 6.3.4.14	Metabolism	Carbohydrate metabolism	Pyruvate metabolism
GCODGGCH_00379	GH00379	K01963	accD	acetyl-CoA carboxylase carboxyl transferase subunit beta	EC:6.4.1.2 2.1.3.15	Metabolism	Carbohydrate metabolism	Pyruvate metabolism
GCODGGCH_00380	GH00380	K01962	accA	acetyl-CoA carboxylase carboxyl transferase subunit alpha	EC:6.4.1.2 2.1.3.15	Metabolism	Carbohydrate metabolism	Pyruvate metabolism
GCODGGCH_00381	GH00381	K00208	fabI	enoyl-[acyl-carrier protein] reductase I	EC:1.3.1.9 1.3.1.10	Metabolism	Lipid metabolism	Fatty acid biosynthesis
GCODGGCH_00382	GH00382	K03523	bioY	biotin transport system substrate-specific component		Environmental Information Processing	Membrane transport	ABC transporters
GCODGGCH_00383	GH00383	K03524	birA	BirA family transcriptional regulator, biotin operon repressor / biotin---[acetyl-CoA-carboxylase] ligase	EC:6.3.4.15	Metabolism	Metabolism of cofactors and vitamins	Biotin metabolism
GCODGGCH_00385	GH00385	K07493	K07493	putative transposase		Not Included in Pathway or Brite	Unclassified: genetic information processing	Replication and repair
GCODGGCH_00387	GH00387	K06158	ABCF3	ATP-binding cassette, subfamily F, member 3		Brite Hierarchies	Protein families: genetic information processing	Translation factors
GCODGGCH_00388	GH00388	K01926	rex	redox-sensing transcriptional repressor		Brite Hierarchies	Protein families: genetic information processing	Transcription factors
GCODGGCH_00389	GH00389	K04078	groES, HSPE1	chaperonin GroES		Brite Hierarchies	Protein families: genetic information processing	Chaperones and folding catalysts
GCODGGCH_00390	GH00390	K04077	groEL, HSPD1	chaperonin GroEL	EC:5.6.1.7	Genetic Information Processing	Folding, sorting and degradation	RNA degradation
GCODGGCH_00394	GH00394	K02240	comFA	competence protein ComFA		Brite Hierarchies	Protein families: signaling and cellular processes	Secretion system
GCODGGCH_00395	GH00395	K02242	comFC	competence protein ComFC		Brite Hierarchies	Protein families: signaling and cellular processes	Secretion system
GCODGGCH_00396	GH00396	K05808	hpf	ribosome hibernation promoting factor		Brite Hierarchies	Protein families: genetic information processing	Ribosome biogenesis
GCODGGCH_00397	GH00397	K03070	secA	preprotein translocase subunit SecA	EC:7.4.2.8	Genetic Information Processing	Folding, sorting and degradation	Protein export
GCODGGCH_00398	GH00398	K02836	prfB	peptide chain release factor 2		Brite Hierarchies	Protein families: genetic information processing	Translation factors
GCODGGCH_00399	GH00399	K03973	pspC	phage shock protein C		Brite Hierarchies	Protein families: genetic information processing	Transcription factors
GCODGGCH_00400	GH00400	K08972	K08972	putative membrane protein		Not Included in Pathway or Brite	Poorly characterized	General function prediction only
GCODGGCH_00401	GH00401	K06023	hprK, ptsK	HPr kinase/phosphorylase	EC:2.7.11.- 2.7.4.-	Not Included in Pathway or Brite	Unclassified: metabolism	Enzymes with EC numbers
GCODGGCH_00402	GH00402	K13292	lgt, umpA	phosphatidylglycerol---prolipoprotein diacylglyceryl transferase	EC:2.5.1.145	Not Included in Pathway or Brite	Unclassified: metabolism	Enzymes with EC numbers
GCODGGCH_00403	GH00403	K00057	gpsA	glycerol-3-phosphate dehydrogenase (NAD(P)+)	EC:1.1.1.94	Metabolism	Lipid metabolism	Glycerophospholipid metabolism
GCODGGCH_00404	GH00404	K00963	UGP2, galU, galF	UTP--glucose-1-phosphate uridylyltransferase	EC:2.7.7.9	Metabolism	Carbohydrate metabolism	Pentose and glucuronate interconversions
GCODGGCH_00405	GH00405	K13566	NIT2, yafV	omega-amidase	EC:3.5.1.3	Metabolism	Amino acid metabolism	Alanine, aspartate and glutamate metabolism
GCODGGCH_00406	GH00406	K08969	mtnE, mtnV	L-glutamine---4-(methylsulfanyl)-2-oxobutanoate aminotransferase	EC:2.6.1.117	Metabolism	Amino acid metabolism	Cysteine and methionine metabolism
GCODGGCH_00407	GH00407	K00077	panE, apbA	2-dehydropantoate 2-reductase	EC:1.1.1.169	Metabolism	Metabolism of cofactors and vitamins	Pantothenate and CoA biosynthesis
GCODGGCH_00408	GH00408	K07493	K07493	putative transposase		Not Included in Pathway or Brite	Unclassified: genetic information processing	Replication and repair
GCODGGCH_00410	GH00410	K00384	trxB, TRR	thioredoxin reductase (NADPH)	EC:1.8.1.9	Metabolism	Metabolism of other amino acids	Selenocompound metabolism
GCODGGCH_00411	GH00411	K23304	cysE	serine O-acetyltransferase	EC:2.3.1.30	Metabolism	Energy metabolism	Sulfur metabolism
GCODGGCH_00412	GH00412	K01738	cysK	cysteine synthase	EC:2.5.1.47	Metabolism	Energy metabolism	Sulfur metabolism
GCODGGCH_00415	GH00415	K00826	E2.6.1.42, ilvE	branched-chain amino acid aminotransferase	EC:2.6.1.42	Metabolism	Amino acid metabolism	Cysteine and methionine metabolism
GCODGGCH_00416	GH00416	K00016	LDH, ldh	L-lactate dehydrogenase	EC:1.1.1.27	Metabolism	Carbohydrate metabolism	Glycolysis / Gluconeogenesis
GCODGGCH_00418	GH00418	K01835	pgm	phosphoglucomutase	EC:5.4.2.2	Metabolism	Carbohydrate metabolism	Glycolysis / Gluconeogenesis
GCODGGCH_00421	GH00421	K03702	uvrB	excinuclease ABC subunit B		Genetic Information Processing	Replication and repair	Nucleotide excision repair
GCODGGCH_00422	GH00422	K03701	uvrA	excinuclease ABC subunit A		Genetic Information Processing	Replication and repair	Nucleotide excision repair
GCODGGCH_00424	GH00424	K06958	rapZ	RNase adapter protein RapZ		Brite Hierarchies	Protein families: genetic information processing	Messenger RNA biogenesis
GCODGGCH_00426	GH00426	K09762	whiA	cell division protein WhiA		Brite Hierarchies	Protein families: genetic information processing	Chromosome and associated proteins
GCODGGCH_00427	GH00427	K03707	tenA	thiaminase (transcriptional activator TenA)	EC:3.5.99.2	Metabolism	Metabolism of cofactors and vitamins	Thiamine metabolism
GCODGGCH_00428	GH00428	K01358	clpP, CLPP	ATP-dependent Clp protease, protease subunit	EC:3.4.21.92	Cellular Processes	Cell growth and death	Cell cycle - Caulobacter
GCODGGCH_00434	GH00434	K05770	TSPO, BZRP	translocator protein		Environmental Information Processing	Signaling molecules and interaction	Neuroactive ligand-receptor interaction
GCODGGCH_00435	GH00435	K07493	K07493	putative transposase		Not Included in Pathway or Brite	Unclassified: genetic information processing	Replication and repair
GCODGGCH_00440	GH00440	K00134	GAPDH, gapA	glyceraldehyde 3-phosphate dehydrogenase (phosphorylating)	EC:1.2.1.12	Metabolism	Carbohydrate metabolism	Glycolysis / Gluconeogenesis
GCODGGCH_00441	GH00441	K00927	PGK, pgk	phosphoglycerate kinase	EC:2.7.2.3	Metabolism	Carbohydrate metabolism	Glycolysis / Gluconeogenesis
GCODGGCH_00442	GH00442	K01803	TPI, tpiA	triosephosphate isomerase (TIM)	EC:5.3.1.1	Metabolism	Carbohydrate metabolism	Glycolysis / Gluconeogenesis
GCODGGCH_00443	GH00443	K01689	ENO1_2_3, eno	enolase 1/2/3	EC:4.2.1.11	Metabolism	Carbohydrate metabolism	Glycolysis / Gluconeogenesis
GCODGGCH_00444	GH00444	K03293	TC.AAT	amino acid transporter, AAT family		Not Included in Pathway or Brite	Unclassified: signaling and cellular processes	Transport
GCODGGCH_00445	GH00445	K03281	clcA, clcB, CLC-E, CLC-F	chloride channel protein, CIC family		Brite Hierarchies	Protein families: signaling and cellular processes	Transporters
GCODGGCH_00446	GH00446	K03075	secG	preprotein translocase subunit SecG		Genetic Information Processing	Folding, sorting and degradation	Protein export
GCODGGCH_00447	GH00447	K12573	rnr, vacB	ribonuclease R	EC:3.1.13.1	Genetic Information Processing	Folding, sorting and degradation	RNA degradation
GCODGGCH_00448	GH00448	K03664	smpB	SsrA-binding protein		Not Included in Pathway or Brite	Unclassified: genetic information processing	Protein processing
GCODGGCH_00450	GH00450	K03648	UNG, UDG	uracil-DNA glycosylase	EC:3.2.2.27	Genetic Information Processing	Replication and repair	Base excision repair
GCODGGCH_00451	GH00451	K00625	pta	phosphate acetyltransferase	EC:2.3.1.8	Metabolism	Carbohydrate metabolism	Pyruvate metabolism
GCODGGCH_00452	GH00452	K06925	tsaE	tRNA threonylcarbamoyladenosine biosynthesis protein TsaE		Brite Hierarchies	Protein families: genetic information processing	Transfer RNA biogenesis
GCODGGCH_00454	GH00454	K02342	dnaQ	DNA polymerase III subunit epsilon	EC:2.7.7.7	Genetic Information Processing	Replication and repair	DNA replication
GCODGGCH_00455	GH00455	K00075	murB	UDP-N-acetylmuramate dehydrogenase	EC:1.3.1.98	Metabolism	Carbohydrate metabolism	Amino sugar and nucleotide sugar metabolism
GCODGGCH_00456	GH00456	K18672	dacA	diadenylate cyclase	EC:2.7.7.85	Not Included in Pathway or Brite	Unclassified: metabolism	Enzymes with EC numbers
GCODGGCH_00458	GH00458	K03431	glmM	phosphoglucosamine mutase	EC:5.4.2.10	Metabolism	Carbohydrate metabolism	Amino sugar and nucleotide sugar metabolism
GCODGGCH_00459	GH00459	K00820	glmS, GFPT	glutamine---fructose-6-phosphate transaminase (isomerizing)	EC:2.6.1.16	Metabolism	Carbohydrate metabolism	Amino sugar and nucleotide sugar metabolism
GCODGGCH_00466	GH00466	K01809	manA, MPI	mannose-6-phosphate isomerase	EC:5.3.1.8	Metabolism	Carbohydrate metabolism	Fructose and mannose metabolism
GCODGGCH_00469	GH00469	K07223	yfeX	porphyrinogen peroxidase	EC:1.11.1.-	Not Included in Pathway or Brite	Unclassified: metabolism	Enzymes with EC numbers
GCODGGCH_00470	GH00470	K02794	manX	mannose PTS system EIIAB component	EC:2.7.1.191	Metabolism	Carbohydrate metabolism	Fructose and mannose metabolism
GCODGGCH_00471	GH00471	K02795	manY	mannose PTS system EIIC component		Metabolism	Carbohydrate metabolism	Fructose and mannose metabolism
GCODGGCH_00472	GH00472	K02796	manZ	mannose PTS system EIID component		Metabolism	Carbohydrate metabolism	Fructose and mannose metabolism
GCODGGCH_00475	GH00475	K02483	K02483	two-component system, OmpR family, response regulator		Brite Hierarchies	Protein families: signaling and cellular processes	Two-component system
GCODGGCH_00477	GH00477	K05340	glcU	glucose uptake protein		Brite Hierarchies	Protein families: signaling and cellular processes	Transporters
GCODGGCH_00479	GH00479	K07497	K07497	putative transposase		Not Included in Pathway or Brite	Unclassified: genetic information processing	Replication and repair
GCODGGCH_00480	GH00480	K24119	ahpC	NADH-dependent peroxiredoxin subunit C	EC:1.11.1.26	Not Included in Pathway or Brite	Unclassified: metabolism	Enzymes with EC numbers
GCODGGCH_00481	GH00481	K00384	trxB, TRR	thioredoxin reductase (NADPH)	EC:1.8.1.9	Metabolism	Metabolism of other amino acids	Selenocompound metabolism
GCODGGCH_00482	GH00482	K01810	GPI, pgi	glucose-6-phosphate isomerase	EC:5.3.1.9	Metabolism	Carbohydrate metabolism	Glycolysis / Gluconeogenesis
GCODGGCH_00486	GH00486	K23257	yvgN	methylglyoxal/glyoxal reductase	EC:1.1.1.283 1.1.1.-	Metabolism	Carbohydrate metabolism	Pyruvate metabolism
GCODGGCH_00487	GH00487	K01803	TPI, tpiA	triosephosphate isomerase (TIM)	EC:5.3.1.1	Metabolism	Carbohydrate metabolism	Glycolysis / Gluconeogenesis
GCODGGCH_00488	GH00488	K01575	alsD, budA, aldC	acetolactate decarboxylase	EC:4.1.1.5	Metabolism	Carbohydrate metabolism	Butanoate metabolism
GCODGGCH_00494	GH00494	K18887	efrA, efrE	ATP-binding cassette, subfamily B, multidrug efflux pump		Environmental Information Processing	Membrane transport	ABC transporters
GCODGGCH_00495	GH00495	K18888	efrB, efrF	ATP-binding cassette, subfamily B, multidrug efflux pump		Environmental Information Processing	Membrane transport	ABC transporters
GCODGGCH_00497	GH00497	K06131	clsA_B	cardiolipin synthase A/B	EC:2.7.8.-	Metabolism	Lipid metabolism	Glycerophospholipid metabolism
GCODGGCH_00499	GH00499	K07009	gatD	lipid II isoglutaminyl synthase (glutamine-hydrolysing)	EC:6.3.5.13	Metabolism	Glycan biosynthesis and metabolism	Peptidoglycan biosynthesis
GCODGGCH_00500	GH00500	K23393	murT	lipid II isoglutaminyl synthase (glutamine-hydrolysing)	EC:6.3.5.13	Metabolism	Glycan biosynthesis and metabolism	Peptidoglycan biosynthesis
GCODGGCH_00501	GH00501	K00857	tdk, TK	thymidine kinase	EC:2.7.1.21	Metabolism	Nucleotide metabolism	Pyrimidine metabolism
GCODGGCH_00502	GH00502	K02835	prfA, MTRF1, MRF1	peptide chain release factor 1		Brite Hierarchies	Protein families: genetic information processing	Translation factors
GCODGGCH_00503	GH00503	K02493	hemK, prmC, HEMK	release factor glutamine methyltransferase	EC:2.1.1.297	Brite Hierarchies	Protein families: genetic information processing	Translation factors
GCODGGCH_00504	GH00504	K07566	tsaC, rimN, SUA5, YRDC	L-threonylcarbamoyladenylate synthase	EC:2.7.7.87	Brite Hierarchies	Protein families: genetic information processing	Ribosome biogenesis
GCODGGCH_00505	GH00505	K00600	glyA, SHMT	glycine hydroxymethyltransferase	EC:2.1.2.1	Metabolism	Carbohydrate metabolism	Glyoxylate and dicarboxylate metabolism
GCODGGCH_00506	GH00506	K00761	upp, UPRT	uracil phosphoribosyltransferase	EC:2.4.2.9	Metabolism	Nucleotide metabolism	Pyrimidine metabolism
GCODGGCH_00509	GH00509	K02824	uraA, pyrP	uracil permease		Brite Hierarchies	Protein families: signaling and cellular processes	Transporters
GCODGGCH_00510	GH00510	K02108	ATPF0A, atpB	F-type H+-transporting ATPase subunit a		Metabolism	Energy metabolism	Oxidative phosphorylation
GCODGGCH_00511	GH00511	K02110	ATPF0C, atpE	F-type H+-transporting ATPase subunit c		Metabolism	Energy metabolism	Oxidative phosphorylation
GCODGGCH_00512	GH00512	K02109	ATPF0B, atpF	F-type H+-transporting ATPase subunit b		Metabolism	Energy metabolism	Oxidative phosphorylation
GCODGGCH_00513	GH00513	K02113	ATPF1D, atpH	F-type H+-transporting ATPase subunit delta		Metabolism	Energy metabolism	Oxidative phosphorylation
GCODGGCH_00514	GH00514	K02111	ATPF1A, atpA	F-type H+/Na+-transporting ATPase subunit alpha	EC:7.1.2.2 7.2.2.1	Metabolism	Energy metabolism	Oxidative phosphorylation
GCODGGCH_00515	GH00515	K02115	ATPF1G, atpG	F-type H+-transporting ATPase subunit gamma		Metabolism	Energy metabolism	Oxidative phosphorylation
GCODGGCH_00516	GH00516	K02112	ATPF1B, atpD	F-type H+/Na+-transporting ATPase subunit beta	EC:7.1.2.2 7.2.2.1	Metabolism	Energy metabolism	Oxidative phosphorylation
GCODGGCH_00517	GH00517	K02114	ATPF1E, atpC	F-type H+-transporting ATPase subunit epsilon		Metabolism	Energy metabolism	Oxidative phosphorylation
GCODGGCH_00519	GH00519	K00790	murA	UDP-N-acetylglucosamine 1-carboxyvinyltransferase	EC:2.5.1.7	Metabolism	Carbohydrate metabolism	Amino sugar and nucleotide sugar metabolism
GCODGGCH_00520	GH00520	K03569	mreB	rod shape-determining protein MreB and related proteins		Brite Hierarchies	Protein families: genetic information processing	Chromosome and associated proteins
GCODGGCH_00522	GH00522	K05837	rodA, mrdB	rod shape determining protein RodA		Brite Hierarchies	Protein families: genetic information processing	Chromosome and associated proteins
GCODGGCH_00525	GH00525	K01921	ddl	D-alanine-D-alanine ligase	EC:6.3.2.4	Metabolism	Metabolism of other amino acids	D-Amino acid metabolism
GCODGGCH_00530	GH00530	K07478	ycaJ	putative ATPase		Not Included in Pathway or Brite	Unclassified: genetic information processing	Replication and repair
GCODGGCH_00532	GH00532	K01759	GLO1, gloA	lactoylglutathione lyase	EC:4.4.1.5	Metabolism	Carbohydrate metabolism	Pyruvate metabolism
GCODGGCH_00542	GH00542	K01356	lexA	repressor LexA	EC:3.4.21.88	Brite Hierarchies	Protein families: metabolism	Peptidases and inhibitors
GCODGGCH_00558	GH00558	K07455	recT	recombination protein RecT		Brite Hierarchies	Protein families: genetic information processing	DNA repair and recombination proteins
GCODGGCH_00560	GH00560	K03111	ssb	single-strand DNA-binding protein		Genetic Information Processing	Replication and repair	DNA replication
GCODGGCH_00571	GH00571	K07341	doc	death on curing protein		Brite Hierarchies	Protein families: signaling and cellular processes	Prokaryotic defense system
GCODGGCH_00572	GH00572	K07474	xtmA	phage terminase small subunit		Not Included in Pathway or Brite	Unclassified: genetic information processing	Replication and repair
GCODGGCH_00573	GH00573	K06909	xtmB	phage terminase large subunit		Not Included in Pathway or Brite	Unclassified: genetic information processing	Replication and repair
GCODGGCH_00592	GH00592	K02986	RP-S4, NAM9, rpsD	small subunit ribosomal protein S4		Genetic Information Processing	Translation	Ribosome
GCODGGCH_00593	GH00593	K06286	ezrA	septation ring formation regulator		Brite Hierarchies	Protein families: genetic information processing	Chromosome and associated proteins
GCODGGCH_00594	GH00594	K04487	iscS, NFS1	cysteine desulfurase	EC:2.8.1.7	Metabolism	Metabolism of cofactors and vitamins	Thiamine metabolism
GCODGGCH_00595	GH00595	K03151	thiI	tRNA uracil 4-sulfurtransferase	EC:2.8.1.4	Metabolism	Metabolism of cofactors and vitamins	Thiamine metabolism
GCODGGCH_00596	GH00596	K03299	TC.GNTP	gluconate:H+ symporter, GntP family		Brite Hierarchies	Protein families: signaling and cellular processes	Transporters
GCODGGCH_00597	GH00597	K00865	glxK, garK	glycerate 2-kinase	EC:2.7.1.165	Metabolism	Carbohydrate metabolism	Glyoxylate and dicarboxylate metabolism
GCODGGCH_00603	GH00603	K11065	tpx	thioredoxin-dependent peroxiredoxin	EC:1.11.1.24	Not Included in Pathway or Brite	Unclassified: metabolism	Enzymes with EC numbers
GCODGGCH_00604	GH00604	K01873	VARS, valS	valyl-tRNA synthetase	EC:6.1.1.9	Genetic Information Processing	Translation	Aminoacyl-tRNA biosynthesis
GCODGGCH_00605	GH00605	K11754	folC	dihydrofolate synthase / folylpolyglutamate synthase	EC:6.3.2.12 6.3.2.17	Metabolism	Metabolism of cofactors and vitamins	Folate biosynthesis
GCODGGCH_00606	GH00606	K03630	radC	DNA repair protein RadC		Not Included in Pathway or Brite	Unclassified: genetic information processing	Replication and repair
GCODGGCH_00607	GH00607	K03569	mreB	rod shape-determining protein MreB and related proteins		Brite Hierarchies	Protein families: genetic information processing	Chromosome and associated proteins
GCODGGCH_00608	GH00608	K03570	mreC	rod shape-determining protein MreC		Brite Hierarchies	Protein families: genetic information processing	Chromosome and associated proteins
GCODGGCH_00609	GH00609	K03571	mreD	rod shape-determining protein MreD		Brite Hierarchies	Protein families: genetic information processing	Chromosome and associated proteins
GCODGGCH_00610	GH00610	K02029	ABC.PA.P	polar amino acid transport system permease protein		Brite Hierarchies	Protein families: signaling and cellular processes	Transporters
GCODGGCH_00611	GH00611	K02028	ABC.PA.A	polar amino acid transport system ATP-binding protein	EC:7.4.2.1	Brite Hierarchies	Protein families: signaling and cellular processes	Transporters
GCODGGCH_00612	GH00612	K02030	ABC.PA.S	polar amino acid transport system substrate-binding protein		Brite Hierarchies	Protein families: signaling and cellular processes	Transporters
GCODGGCH_00616	GH00616	K00995	PGS1, pgsA	CDP-diacylglycerol---glycerol-3-phosphate 3-phosphatidyltransferase	EC:2.7.8.5	Metabolism	Lipid metabolism	Glycerophospholipid metabolism
GCODGGCH_00618	GH00618	K03553	recA	recombination protein RecA		Genetic Information Processing	Replication and repair	Homologous recombination
GCODGGCH_00619	GH00619	K18682	rny	ribonucrease Y	EC:3.1.-.-	Genetic Information Processing	Folding, sorting and degradation	RNA degradation
GCODGGCH_00620	GH00620	K03555	mutS	DNA mismatch repair protein MutS		Genetic Information Processing	Replication and repair	Mismatch repair
GCODGGCH_00621	GH00621	K03572	mutL	DNA mismatch repair protein MutL		Genetic Information Processing	Replication and repair	Mismatch repair
GCODGGCH_00622	GH00622	K03550	ruvA	holliday junction DNA helicase RuvA		Genetic Information Processing	Replication and repair	Homologous recombination
GCODGGCH_00623	GH00623	K03551	ruvB	holliday junction DNA helicase RuvB	EC:5.6.2.4	Genetic Information Processing	Replication and repair	Homologous recombination
GCODGGCH_00625	GH00625	K03210	yajC	preprotein translocase subunit YajC		Genetic Information Processing	Folding, sorting and degradation	Protein export
GCODGGCH_00626	GH00626	K06881	nrnA	bifunctional oligoribonuclease and PAP phosphatase NrnA	EC:3.1.3.7 3.1.13.3	Metabolism	Energy metabolism	Sulfur metabolism
GCODGGCH_00627	GH00627	K18692	cshB	ATP-dependent RNA helicase CshB	EC:5.6.2.7	Brite Hierarchies	Protein families: genetic information processing	Messenger RNA biogenesis
GCODGGCH_00628	GH00628	K01872	AARS, alaS	alanyl-tRNA synthetase	EC:6.1.1.7	Genetic Information Processing	Translation	Aminoacyl-tRNA biosynthesis
GCODGGCH_00630	GH00630	K07447	ruvX	putative pre-16S rRNA nuclease	EC:3.1.-.-	Brite Hierarchies	Protein families: genetic information processing	Ribosome biogenesis
GCODGGCH_00632	GH00632	K03471	rnhC	ribonuclease HIII	EC:3.1.26.4	Genetic Information Processing	Replication and repair	DNA replication
GCODGGCH_00634	GH00634	K07456	mutS2	DNA mismatch repair protein MutS2		Genetic Information Processing	Replication and repair	Mismatch repair
GCODGGCH_00635	GH00635	K03671	TXN, trxA	thioredoxin		Organismal Systems	Immune system	NOD-like receptor signaling pathway
GCODGGCH_00636	GH00636	K03281	clcA, clcB, CLC-E, CLC-F	chloride channel protein, CIC family		Brite Hierarchies	Protein families: signaling and cellular processes	Transporters
GCODGGCH_00638	GH00638	K01776	murI	glutamate racemase	EC:5.1.1.3	Metabolism	Metabolism of other amino acids	D-Amino acid metabolism
GCODGGCH_00639	GH00639	K01519	rdgB, ITPA	XTP/dITP diphosphohydrolase	EC:3.6.1.66	Metabolism	Nucleotide metabolism	Purine metabolism
GCODGGCH_00640	GH00640	K07095	K07095	uncharacterized protein		Not Included in Pathway or Brite	Poorly characterized	Function unknown
GCODGGCH_00642	GH00642	K22044	ybiO	moderate conductance mechanosensitive channel		Brite Hierarchies	Protein families: signaling and cellular processes	Transporters
GCODGGCH_00646	GH00646	K02529	galR	LacI family transcriptional regulator, galactose operon repressor		Brite Hierarchies	Protein families: genetic information processing	Transcription factors
GCODGGCH_00652	GH00652	K02243	comGA	competence protein ComGA		Brite Hierarchies	Protein families: signaling and cellular processes	Secretion system
GCODGGCH_00653	GH00653	K02244	comGB	competence protein ComGB		Brite Hierarchies	Protein families: signaling and cellular processes	Secretion system
GCODGGCH_00654	GH00654	K02245	comGC	competence protein ComGC		Brite Hierarchies	Protein families: signaling and cellular processes	Secretion system
GCODGGCH_00655	GH00655	K02246	comGD	competence protein ComGD		Brite Hierarchies	Protein families: signaling and cellular processes	Secretion system
GCODGGCH_00659	GH00659	K00571	E2.1.1.72	site-specific DNA-methyltransferase (adenine-specific)	EC:2.1.1.72	Brite Hierarchies	Protein families: signaling and cellular processes	Prokaryotic defense system
GCODGGCH_00660	GH00660	K00925	ackA	acetate kinase	EC:2.7.2.1	Metabolism	Carbohydrate metabolism	Pyruvate metabolism
GCODGGCH_00665	GH00665	K03975	dedA	membrane-associated protein		Not Included in Pathway or Brite	Poorly characterized	General function prediction only
GCODGGCH_00689	GH00689	K16509	spxA	regulatory protein spx		Not Included in Pathway or Brite	Unclassified: genetic information processing	Transcription
GCODGGCH_00690	GH00690	K16511	mecA1_2	adapter protein MecA 1/2		Not Included in Pathway or Brite	Unclassified: genetic information processing	Protein processing
GCODGGCH_00691	GH00691	K06198	coiA	competence protein CoiA		Not Included in Pathway or Brite	Poorly characterized	General function prediction only
GCODGGCH_00693	GH00693	K07816	E2.7.6.5	GTP pyrophosphokinase	EC:2.7.6.5	Metabolism	Nucleotide metabolism	Purine metabolism
GCODGGCH_00694	GH00694	K00858	ppnK, NADK	NAD+ kinase	EC:2.7.1.23	Metabolism	Metabolism of cofactors and vitamins	Nicotinate and nicotinamide metabolism
GCODGGCH_00695	GH00695	K06180	rluD	23S rRNA pseudouridine1911/1915/1917 synthase	EC:5.4.99.23	Brite Hierarchies	Protein families: genetic information processing	Ribosome biogenesis
GCODGGCH_00696	GH00696	K07404	pgl	6-phosphogluconolactonase	EC:3.1.1.31	Metabolism	Carbohydrate metabolism	Pentose phosphate pathway
GCODGGCH_00697	GH00697	K00563	rlmA1	23S rRNA (guanine745-N1)-methyltransferase	EC:2.1.1.187	Brite Hierarchies	Protein families: genetic information processing	Ribosome biogenesis
GCODGGCH_00698	GH00698	K03216	trmL, cspR	tRNA (cytidine/uridine-2'-O-)-methyltransferase	EC:2.1.1.207	Brite Hierarchies	Protein families: genetic information processing	Transfer RNA biogenesis
GCODGGCH_00699	GH00699	K03466	ftsK, spoIIIE	DNA segregation ATPase FtsK/SpoIIIE, S-DNA-T family		Brite Hierarchies	Protein families: genetic information processing	Chromosome and associated proteins
GCODGGCH_00702	GH00702	K03925	mraZ	transcriptional regulator MraZ		Brite Hierarchies	Protein families: genetic information processing	Transcription factors
GCODGGCH_00703	GH00703	K03438	mraW, rsmH	16S rRNA (cytosine1402-N4)-methyltransferase	EC:2.1.1.199	Brite Hierarchies	Protein families: genetic information processing	Ribosome biogenesis
GCODGGCH_00704	GH00704	K03586	ftsL	cell division protein FtsL		Brite Hierarchies	Protein families: genetic information processing	Chromosome and associated proteins
GCODGGCH_00705	GH00705	K08724	pbpB	penicillin-binding protein 2B		Metabolism	Glycan biosynthesis and metabolism	Peptidoglycan biosynthesis
GCODGGCH_00706	GH00706	K01000	mraY	phospho-N-acetylmuramoyl-pentapeptide-transferase	EC:2.7.8.13	Metabolism	Glycan biosynthesis and metabolism	Peptidoglycan biosynthesis
GCODGGCH_00707	GH00707	K01925	murD	UDP-N-acetylmuramoylalanine--D-glutamate ligase	EC:6.3.2.9	Metabolism	Metabolism of other amino acids	D-Amino acid metabolism
GCODGGCH_00708	GH00708	K02563	murG	UDP-N-acetylglucosamine--N-acetylmuramyl-(pentapeptide) pyrophosphoryl-undecaprenol N-acetylglucosamine transferase	EC:2.4.1.227	Metabolism	Glycan biosynthesis and metabolism	Peptidoglycan biosynthesis
GCODGGCH_00709	GH00709	K03589	ftsQ	cell division protein FtsQ		Cellular Processes	Cell growth and death	Cell cycle - Caulobacter
GCODGGCH_00710	GH00710	K03590	ftsA	cell division protein FtsA		Cellular Processes	Cell growth and death	Cell cycle - Caulobacter
GCODGGCH_00711	GH00711	K03531	ftsZ	cell division protein FtsZ		Cellular Processes	Cell growth and death	Cell cycle - Caulobacter
GCODGGCH_00712	GH00712	K09772	sepF	cell division inhibitor SepF		Brite Hierarchies	Protein families: genetic information processing	Chromosome and associated proteins
GCODGGCH_00713	GH00713	K02221	yggT	YggT family protein		Brite Hierarchies	Protein families: signaling and cellular processes	Secretion system
GCODGGCH_00715	GH00715	K04074	divIVA	cell division initiation protein		Brite Hierarchies	Protein families: genetic information processing	Chromosome and associated proteins
GCODGGCH_00717	GH00717	K01870	IARS, ileS	isoleucyl-tRNA synthetase	EC:6.1.1.5	Genetic Information Processing	Translation	Aminoacyl-tRNA biosynthesis
GCODGGCH_00718	GH00718	K03704	cspA	cold shock protein		Not Included in Pathway or Brite	Unclassified: genetic information processing	Transcription
GCODGGCH_00719	GH00719	K01515	nudF	ADP-ribose diphosphatase	EC:3.6.1.13 3.6.1.-	Metabolism	Nucleotide metabolism	Purine metabolism
GCODGGCH_00721	GH00721	K01243	mtnN, mtn, pfs	adenosylhomocysteine nucleosidase	EC:3.2.2.9	Metabolism	Amino acid metabolism	Cysteine and methionine metabolism
GCODGGCH_00723	GH00723	K00566	mnmA, trmU	tRNA-uridine 2-sulfurtransferase	EC:2.8.1.13	Genetic Information Processing	Folding, sorting and degradation	Sulfur relay system
GCODGGCH_00725	GH00725	K00016	LDH, ldh	L-lactate dehydrogenase	EC:1.1.1.27	Metabolism	Carbohydrate metabolism	Glycolysis / Gluconeogenesis
GCODGGCH_00728	GH00728	K03581	recD	exodeoxyribonuclease V alpha subunit	EC:3.1.11.5	Genetic Information Processing	Replication and repair	Homologous recombination
GCODGGCH_00729	GH00729	K00948	PRPS, prsA	ribose-phosphate pyrophosphokinase	EC:2.7.6.1	Metabolism	Carbohydrate metabolism	Pentose phosphate pathway
GCODGGCH_00734	GH00734	K01462	PDF, def	peptide deformylase	EC:3.5.1.88	Not Included in Pathway or Brite	Unclassified: metabolism	Enzymes with EC numbers
GCODGGCH_00736	GH00736	K01092	E3.1.3.25, IMPA, suhB	myo-inositol-1(or 4)-monophosphatase	EC:3.1.3.25	Metabolism	Carbohydrate metabolism	Inositol phosphate metabolism
GCODGGCH_00737	GH00737	K06207	typA, bipA	GTP-binding protein		Not Included in Pathway or Brite	Unclassified: signaling and cellular processes	Signaling proteins
GCODGGCH_00738	GH00738	K03588	ftsW, spoVE	cell division protein FtsW		Cellular Processes	Cell growth and death	Cell cycle - Caulobacter
GCODGGCH_00740	GH00740	K08316	rsmD	16S rRNA (guanine966-N2)-methyltransferase	EC:2.1.1.171	Brite Hierarchies	Protein families: genetic information processing	Ribosome biogenesis
GCODGGCH_00741	GH00741	K00954	E2.7.7.3A, coaD, kdtB	pantetheine-phosphate adenylyltransferase	EC:2.7.7.3	Metabolism	Metabolism of cofactors and vitamins	Pantothenate and CoA biosynthesis
GCODGGCH_00742	GH00742	K07177	K07177	Lon-like protease		Brite Hierarchies	Protein families: metabolism	Peptidases and inhibitors
GCODGGCH_00743	GH00743	K02237	comEA	competence protein ComEA		Brite Hierarchies	Protein families: signaling and cellular processes	Secretion system
GCODGGCH_00744	GH00744	K01493	comEB	dCMP deaminase	EC:3.5.4.12	Metabolism	Nucleotide metabolism	Pyrimidine metabolism
GCODGGCH_00745	GH00745	K02238	comEC	competence protein ComEC		Brite Hierarchies	Protein families: signaling and cellular processes	Secretion system
GCODGGCH_00746	GH00746	K02340	holA	DNA polymerase III subunit delta	EC:2.7.7.7	Genetic Information Processing	Replication and repair	DNA replication
GCODGGCH_00747	GH00747	K02968	RP-S20, rpsT	small subunit ribosomal protein S20		Genetic Information Processing	Translation	Ribosome
GCODGGCH_00748	GH00748	K02956	RP-S15, MRPS15, rpsO	small subunit ribosomal protein S15		Genetic Information Processing	Translation	Ribosome
GCODGGCH_00749	GH00749	K01919	gshA	glutamate--cysteine ligase	EC:6.3.2.2	Metabolism	Amino acid metabolism	Cysteine and methionine metabolism
GCODGGCH_00750	GH00750	K12574	rnj	ribonuclease J	EC:3.1.-.-	Genetic Information Processing	Folding, sorting and degradation	RNA degradation
GCODGGCH_00752	GH00752	K02358	tuf, TUFM	elongation factor Tu		Organismal Systems	Environmental adaptation	Plant-pathogen interaction
GCODGGCH_00753	GH00753	K03545	tig	trigger factor		Not Included in Pathway or Brite	Unclassified: genetic information processing	Protein processing
GCODGGCH_00754	GH00754	K03544	clpX, CLPX	ATP-dependent Clp protease ATP-binding subunit ClpX		Cellular Processes	Cell growth and death	Cell cycle - Caulobacter
GCODGGCH_00755	GH00755	K03978	engB	GTP-binding protein		Brite Hierarchies	Protein families: genetic information processing	Chromosome and associated proteins
GCODGGCH_00758	GH00758	K23060	artR, artM	arginine/lysine/histidine transport system ATP-binding protein	EC:7.4.2.1	Environmental Information Processing	Membrane transport	ABC transporters
GCODGGCH_00759	GH00759	K03703	uvrC	excinuclease ABC subunit C		Genetic Information Processing	Replication and repair	Nucleotide excision repair
GCODGGCH_00760	GH00760	K03979	obgE, cgtA, MTG2	GTPase	EC:3.6.5.-	Brite Hierarchies	Protein families: genetic information processing	Ribosome biogenesis
GCODGGCH_00761	GH00761	K00784	rnz	ribonuclease Z	EC:3.1.26.11	Brite Hierarchies	Protein families: genetic information processing	Transfer RNA biogenesis
GCODGGCH_00762	GH00762	K07124	K07124	uncharacterized protein		Not Included in Pathway or Brite	Poorly characterized	Function unknown
GCODGGCH_00763	GH00763	K07462	recJ	single-stranded-DNA-specific exonuclease	EC:3.1.-.-	Genetic Information Processing	Replication and repair	Base excision repair
GCODGGCH_00764	GH00764	K00759	APRT, apt	adenine phosphoribosyltransferase	EC:2.4.2.7	Metabolism	Nucleotide metabolism	Purine metabolism
GCODGGCH_00766	GH00766	K03778	ldhA	D-lactate dehydrogenase	EC:1.1.1.28	Metabolism	Carbohydrate metabolism	Pyruvate metabolism
GCODGGCH_00767	GH00767	K02509	hpaH	2-oxo-hept-3-ene-1,7-dioate hydratase	EC:4.2.1.-	Metabolism	Amino acid metabolism	Tyrosine metabolism
GCODGGCH_00768	GH00768	K07491	rayT	REP-associated tyrosine transposase		Not Included in Pathway or Brite	Unclassified: genetic information processing	Replication and repair
GCODGGCH_00769	GH00769	K07496	K07496	putative transposase		Not Included in Pathway or Brite	Unclassified: genetic information processing	Replication and repair
GCODGGCH_00776	GH00776	K00005	gldA	glycerol dehydrogenase	EC:1.1.1.6	Metabolism	Carbohydrate metabolism	Propanoate metabolism
GCODGGCH_00780	GH00780	K01953	asnB, ASNS	asparagine synthase (glutamine-hydrolysing)	EC:6.3.5.4	Metabolism	Amino acid metabolism	Alanine, aspartate and glutamate metabolism
GCODGGCH_00783	GH00783	K03484	scrR	LacI family transcriptional regulator, sucrose operon repressor		Brite Hierarchies	Protein families: genetic information processing	Transcription factors
GCODGGCH_00787	GH00787	K07482	K07482	transposase, IS30 family		Not Included in Pathway or Brite	Unclassified: genetic information processing	Replication and repair
GCODGGCH_00789	GH00789	K01153	hsdR	type I restriction enzyme, R subunit	EC:3.1.21.3	Brite Hierarchies	Protein families: signaling and cellular processes	Prokaryotic defense system
GCODGGCH_00795	GH00795	K07493	K07493	putative transposase		Not Included in Pathway or Brite	Unclassified: genetic information processing	Replication and repair
GCODGGCH_00800	GH00800	K00782	lldG	L-lactate dehydrogenase complex protein LldG		Not Included in Pathway or Brite	Unclassified: metabolism	Carbohydrate metabolism
GCODGGCH_00801	GH00801	K18929	lldF	L-lactate dehydrogenase complex protein LldF		Not Included in Pathway or Brite	Unclassified: metabolism	Carbohydrate metabolism
GCODGGCH_00802	GH00802	K18928	lldE	L-lactate dehydrogenase complex protein LldE		Not Included in Pathway or Brite	Unclassified: metabolism	Carbohydrate metabolism
GCODGGCH_00803	GH00803	K01641	HMGCS	hydroxymethylglutaryl-CoA synthase	EC:2.3.3.10	Metabolism	Carbohydrate metabolism	Butanoate metabolism
GCODGGCH_00804	GH00804	K01356	lexA	repressor LexA	EC:3.4.21.88	Brite Hierarchies	Protein families: metabolism	Peptidases and inhibitors
GCODGGCH_00806	GH00806	K09976	K09976	uncharacterized protein		Not Included in Pathway or Brite	Poorly characterized	Function unknown
GCODGGCH_00807	GH00807	K00655	plsC	1-acyl-sn-glycerol-3-phosphate acyltransferase	EC:2.3.1.51	Metabolism	Lipid metabolism	Glycerolipid metabolism
GCODGGCH_00809	GH00809	K07461	K07461	putative endonuclease		Not Included in Pathway or Brite	Unclassified: genetic information processing	Replication and repair
GCODGGCH_00810	GH00810	K02967	RP-S2, MRPS2, rpsB	small subunit ribosomal protein S2		Genetic Information Processing	Translation	Ribosome
GCODGGCH_00811	GH00811	K02357	tsf, TSFM	elongation factor Ts		Brite Hierarchies	Protein families: genetic information processing	Translation factors
GCODGGCH_00812	GH00812	K09903	pyrH	uridylate kinase	EC:2.7.4.22	Metabolism	Nucleotide metabolism	Pyrimidine metabolism
GCODGGCH_00813	GH00813	K02838	frr, MRRF, RRF	ribosome recycling factor		Brite Hierarchies	Protein families: genetic information processing	Translation factors
GCODGGCH_00814	GH00814	K00806	uppS	undecaprenyl diphosphate synthase	EC:2.5.1.31	Metabolism	Glycan biosynthesis and metabolism	Peptidoglycan biosynthesis
GCODGGCH_00815	GH00815	K00981	E2.7.7.41, CDS1, CDS2, cdsA	phosphatidate cytidylyltransferase	EC:2.7.7.41	Metabolism	Lipid metabolism	Glycerophospholipid metabolism
GCODGGCH_00816	GH00816	K11749	rseP	regulator of sigma E protease	EC:3.4.24.-	Cellular Processes	Cell growth and death	Cell cycle - Caulobacter
GCODGGCH_00817	GH00817	K01881	PARS, proS	prolyl-tRNA synthetase	EC:6.1.1.15	Genetic Information Processing	Translation	Aminoacyl-tRNA biosynthesis
GCODGGCH_00818	GH00818	K03763	polC	DNA polymerase III subunit alpha, Gram-positive type	EC:2.7.7.7	Genetic Information Processing	Replication and repair	DNA replication
GCODGGCH_00819	GH00819	K00821	argD	acetylornithine/N-succinyldiaminopimelate aminotransferase	EC:2.6.1.11 2.6.1.17	Metabolism	Amino acid metabolism	Lysine biosynthesis
GCODGGCH_00820	GH00820	K00930	argB	acetylglutamate kinase	EC:2.7.2.8	Metabolism	Amino acid metabolism	Arginine biosynthesis
GCODGGCH_00821	GH00821	K00620	argJ	glutamate N-acetyltransferase / amino-acid N-acetyltransferase	EC:2.3.1.35 2.3.1.1	Metabolism	Amino acid metabolism	Arginine biosynthesis
GCODGGCH_00822	GH00822	K00145	argC	N-acetyl-gamma-glutamyl-phosphate reductase	EC:1.2.1.38	Metabolism	Amino acid metabolism	Arginine biosynthesis
GCODGGCH_00823	GH00823	K01956	carA, CPA1	carbamoyl-phosphate synthase small subunit	EC:6.3.5.5	Metabolism	Nucleotide metabolism	Pyrimidine metabolism
GCODGGCH_00824	GH00824	K01955	carB, CPA2	carbamoyl-phosphate synthase large subunit	EC:6.3.5.5	Metabolism	Nucleotide metabolism	Pyrimidine metabolism
GCODGGCH_00825	GH00825	K09748	rimP	ribosome maturation factor RimP		Brite Hierarchies	Protein families: genetic information processing	Ribosome biogenesis
GCODGGCH_00826	GH00826	K02600	nusA	transcription termination/antitermination protein NusA		Brite Hierarchies	Protein families: genetic information processing	Transcription machinery
GCODGGCH_00827	GH00827	K07742	ylxR	uncharacterized protein		Not Included in Pathway or Brite	Poorly characterized	Function unknown
GCODGGCH_00829	GH00829	K02519	infB, MTIF2	translation initiation factor IF-2		Brite Hierarchies	Protein families: genetic information processing	Translation factors
GCODGGCH_00830	GH00830	K02834	rbfA	ribosome-binding factor A		Brite Hierarchies	Protein families: genetic information processing	Ribosome biogenesis
GCODGGCH_00831	GH00831	K03177	truB, PUS4, TRUB1	tRNA pseudouridine55 synthase	EC:5.4.99.25	Brite Hierarchies	Protein families: genetic information processing	Transfer RNA biogenesis
GCODGGCH_00832	GH00832	K11753	ribF	riboflavin kinase / FMN adenylyltransferase	EC:2.7.1.26 2.7.7.2	Metabolism	Metabolism of cofactors and vitamins	Riboflavin metabolism
GCODGGCH_00837	GH00837	K16211	malY, malT	maltose/moltooligosaccharide transporter		Brite Hierarchies	Protein families: signaling and cellular processes	Transporters
GCODGGCH_00839	GH00839	K01182	IMA, malL	oligo-1,6-glucosidase	EC:3.2.1.10	Metabolism	Carbohydrate metabolism	Galactose metabolism
GCODGGCH_00840	GH00840	K02529	galR	LacI family transcriptional regulator, galactose operon repressor		Brite Hierarchies	Protein families: genetic information processing	Transcription factors
GCODGGCH_00842	GH00842	K03502	umuC	DNA polymerase V		Brite Hierarchies	Protein families: genetic information processing	DNA repair and recombination proteins
GCODGGCH_00844	GH00844	K00086	dhaT	1,3-propanediol dehydrogenase	EC:1.1.1.202	Metabolism	Carbohydrate metabolism	Propanoate metabolism
GCODGGCH_00846	GH00846	K00077	panE, apbA	2-dehydropantoate 2-reductase	EC:1.1.1.169	Metabolism	Metabolism of cofactors and vitamins	Pantothenate and CoA biosynthesis
GCODGGCH_00848	GH00848	K03496	parA, soj	chromosome partitioning protein		Brite Hierarchies	Protein families: genetic information processing	Chromosome and associated proteins
GCODGGCH_00850	GH00850	K08987	K08987	putative membrane protein		Not Included in Pathway or Brite	Poorly characterized	General function prediction only
GCODGGCH_00851	GH00851	K06889	K06889	uncharacterized protein		Not Included in Pathway or Brite	Poorly characterized	Function unknown
GCODGGCH_00852	GH00852	K07497	K07497	putative transposase		Not Included in Pathway or Brite	Unclassified: genetic information processing	Replication and repair
GCODGGCH_00853	GH00853	K07483	K07483	transposase		Not Included in Pathway or Brite	Unclassified: genetic information processing	Replication and repair
GCODGGCH_00855	GH00855	K03705	hrcA	heat-inducible transcriptional repressor		Brite Hierarchies	Protein families: genetic information processing	Transcription factors
GCODGGCH_00856	GH00856	K03687	GRPE	molecular chaperone GrpE		Brite Hierarchies	Protein families: genetic information processing	Chaperones and folding catalysts
GCODGGCH_00857	GH00857	K04043	dnaK, HSPA9	molecular chaperone DnaK		Genetic Information Processing	Folding, sorting and degradation	RNA degradation
GCODGGCH_00858	GH00858	K03686	dnaJ	molecular chaperone DnaJ		Brite Hierarchies	Protein families: genetic information processing	Chaperones and folding catalysts
GCODGGCH_00859	GH00859	K02501	hisH	imidazole glycerol-phosphate synthase subunit HisH	EC:4.3.2.10	Metabolism	Amino acid metabolism	Histidine metabolism
GCODGGCH_00861	GH00861	K02500	hisF	imidazole glycerol-phosphate synthase subunit HisF	EC:4.3.2.10	Metabolism	Amino acid metabolism	Histidine metabolism
GCODGGCH_00862	GH00862	K04486	hisJ	histidinol-phosphatase (PHP family)	EC:3.1.3.15	Metabolism	Amino acid metabolism	Histidine metabolism
GCODGGCH_00863	GH00863	K02502	hisZ	ATP phosphoribosyltransferase regulatory subunit		Metabolism	Amino acid metabolism	Histidine metabolism
GCODGGCH_00864	GH00864	K00765	hisG	ATP phosphoribosyltransferase	EC:2.4.2.17	Metabolism	Amino acid metabolism	Histidine metabolism
GCODGGCH_00865	GH00865	K00013	hisD	histidinol dehydrogenase	EC:1.1.1.23	Metabolism	Amino acid metabolism	Histidine metabolism
GCODGGCH_00866	GH00866	K01693	hisB	imidazoleglycerol-phosphate dehydratase	EC:4.2.1.19	Metabolism	Amino acid metabolism	Histidine metabolism
GCODGGCH_00867	GH00867	K02501	hisH	imidazole glycerol-phosphate synthase subunit HisH	EC:4.3.2.10	Metabolism	Amino acid metabolism	Histidine metabolism
GCODGGCH_00868	GH00868	K01814	hisA	phosphoribosylformimino-5-aminoimidazole carboxamide ribotide isomerase	EC:5.3.1.16	Metabolism	Amino acid metabolism	Histidine metabolism
GCODGGCH_00869	GH00869	K02500	hisF	imidazole glycerol-phosphate synthase subunit HisF	EC:4.3.2.10	Metabolism	Amino acid metabolism	Histidine metabolism
GCODGGCH_00870	GH00870	K01496	hisI	phosphoribosyl-AMP cyclohydrolase	EC:3.5.4.19	Metabolism	Amino acid metabolism	Histidine metabolism
GCODGGCH_00871	GH00871	K01523	hisE	phosphoribosyl-ATP pyrophosphohydrolase	EC:3.6.1.31	Metabolism	Amino acid metabolism	Histidine metabolism
GCODGGCH_00872	GH00872	K00817	hisC	histidinol-phosphate aminotransferase	EC:2.6.1.9	Metabolism	Amino acid metabolism	Histidine metabolism
GCODGGCH_00873	GH00873	K03596	lepA	GTP-binding protein LepA		Human Diseases	Infectious disease: bacterial	Legionellosis
GCODGGCH_00877	GH00877	K00831	serC, PSAT1	phosphoserine aminotransferase	EC:2.6.1.52	Metabolism	Energy metabolism	Methane metabolism
GCODGGCH_00878	GH00878	K00058	serA, PHGDH	D-3-phosphoglycerate dehydrogenase / 2-oxoglutarate reductase	EC:1.1.1.95 1.1.1.399	Metabolism	Energy metabolism	Methane metabolism
GCODGGCH_00881	GH00881	K00794	ribH, RIB4	6,7-dimethyl-8-ribityllumazine synthase	EC:2.5.1.78	Metabolism	Metabolism of cofactors and vitamins	Riboflavin metabolism
GCODGGCH_00882	GH00882	K14652	ribBA	3,4-dihydroxy 2-butanone 4-phosphate synthase / GTP cyclohydrolase II	EC:4.1.99.12 3.5.4.25	Metabolism	Metabolism of cofactors and vitamins	Riboflavin metabolism
GCODGGCH_00883	GH00883	K00793	ribE, RIB5	riboflavin synthase	EC:2.5.1.9	Metabolism	Metabolism of cofactors and vitamins	Riboflavin metabolism
GCODGGCH_00884	GH00884	K11752	ribD	diaminohydroxyphosphoribosylaminopyrimidine deaminase / 5-amino-6-(5-phosphoribosylamino)uracil reductase	EC:3.5.4.26 1.1.1.193	Metabolism	Metabolism of cofactors and vitamins	Riboflavin metabolism
GCODGGCH_00889	GH00889	K04487	iscS, NFS1	cysteine desulfurase	EC:2.8.1.7	Metabolism	Metabolism of cofactors and vitamins	Thiamine metabolism
GCODGGCH_00891	GH00891	K07491	rayT	REP-associated tyrosine transposase		Not Included in Pathway or Brite	Unclassified: genetic information processing	Replication and repair
GCODGGCH_00892	GH00892	K07496	K07496	putative transposase		Not Included in Pathway or Brite	Unclassified: genetic information processing	Replication and repair
GCODGGCH_00894	GH00894	K25232	fakB	fatty acid kinase fatty acid binding subunit		Not Included in Pathway or Brite	Unclassified: metabolism	Lipid metabolism
GCODGGCH_00896	GH00896	K09861	K09861	uncharacterized protein		Not Included in Pathway or Brite	Poorly characterized	Function unknown
GCODGGCH_00897	GH00897	K06950	K06950	uncharacterized protein		Not Included in Pathway or Brite	Poorly characterized	Function unknown
GCODGGCH_00900	GH00900	K00872	thrB	homoserine kinase	EC:2.7.1.39	Metabolism	Amino acid metabolism	Glycine, serine and threonine metabolism
GCODGGCH_00901	GH00901	K00003	hom	homoserine dehydrogenase	EC:1.1.1.3	Metabolism	Amino acid metabolism	Glycine, serine and threonine metabolism
GCODGGCH_00902	GH00902	K01733	thrC	threonine synthase	EC:4.2.3.1	Metabolism	Amino acid metabolism	Glycine, serine and threonine metabolism
GCODGGCH_00903	GH00903	K26605	azlC, brnF	branched chain amino acid efflux pump		Brite Hierarchies	Protein families: signaling and cellular processes	Transporters
GCODGGCH_00904	GH00904	K26606	azlD, brnE	branched chain amino acid efflux pump		Brite Hierarchies	Protein families: signaling and cellular processes	Transporters
GCODGGCH_00905	GH00905	K01607	pcaC	4-carboxymuconolactone decarboxylase	EC:4.1.1.44	Metabolism	Xenobiotics biodegradation and metabolism	Benzoate degradation
GCODGGCH_00907	GH00907	K00161	PDHA, pdhA	pyruvate dehydrogenase E1 component subunit alpha	EC:1.2.4.1	Metabolism	Carbohydrate metabolism	Glycolysis / Gluconeogenesis
GCODGGCH_00908	GH00908	K00162	PDHB, pdhB	pyruvate dehydrogenase E1 component subunit beta	EC:1.2.4.1	Metabolism	Carbohydrate metabolism	Glycolysis / Gluconeogenesis
GCODGGCH_00909	GH00909	K00627	DLAT, aceF, pdhC	pyruvate dehydrogenase E2 component (dihydrolipoyllysine-residue acetyltransferase)	EC:2.3.1.12	Metabolism	Carbohydrate metabolism	Glycolysis / Gluconeogenesis
GCODGGCH_00910	GH00910	K00382	DLD, lpd, pdhD	dihydrolipoyl dehydrogenase	EC:1.8.1.4	Metabolism	Carbohydrate metabolism	Glycolysis / Gluconeogenesis
GCODGGCH_00911	GH00911	K03800	lplA, lplJ, lipL1	lipoate---protein ligase	EC:6.3.1.20	Metabolism	Metabolism of cofactors and vitamins	Lipoic acid metabolism
GCODGGCH_00917	GH00917	K03699	tlyC	magnesium and cobalt exporter, CNNM family		Brite Hierarchies	Protein families: signaling and cellular processes	Transporters
GCODGGCH_00918	GH00918	K08161	mdtG, pmrA	MFS transporter, DHA1 family, multidrug resistance protein		Brite Hierarchies	Protein families: signaling and cellular processes	Transporters
GCODGGCH_00921	GH00921	K02954	RP-S14, MRPS14, rpsN	small subunit ribosomal protein S14		Genetic Information Processing	Translation	Ribosome
GCODGGCH_00922	GH00922	K02761	celB, chbC	cellobiose PTS system EIIC component		Metabolism	Carbohydrate metabolism	Starch and sucrose metabolism
GCODGGCH_00924	GH00924	K08659	pepDA, pepDB	dipeptidase	EC:3.4.-.-	Brite Hierarchies	Protein families: metabolism	Peptidases and inhibitors
GCODGGCH_00926	GH00926	K01821	praC, xylH	4-oxalocrotonate tautomerase	EC:5.3.2.6	Metabolism	Xenobiotics biodegradation and metabolism	Benzoate degradation
GCODGGCH_00927	GH00927	K00864	glpK, GK	glycerol kinase	EC:2.7.1.30	Metabolism	Lipid metabolism	Glycerolipid metabolism
GCODGGCH_00931	GH00931	K03549	kup	KUP system potassium uptake protein		Brite Hierarchies	Protein families: signaling and cellular processes	Transporters
GCODGGCH_00935	GH00935	K18926	lmrB	MFS transporter, DHA2 family, lincomycin resistance protein		Brite Hierarchies	Protein families: signaling and cellular processes	Transporters
GCODGGCH_00941	GH00941	K03305	TC.POT	proton-dependent oligopeptide transporter, POT family		Not Included in Pathway or Brite	Unclassified: signaling and cellular processes	Transport
GCODGGCH_00943	GH00943	K26745	ydiM_N	MFS transporter, AAHS family, multidrug transporter		Brite Hierarchies	Protein families: signaling and cellular processes	Transporters
GCODGGCH_00944	GH00944	K04516	AROA1, aroA	chorismate mutase	EC:5.4.99.5	Metabolism	Amino acid metabolism	Phenylalanine, tyrosine and tryptophan biosynthesis
GCODGGCH_00945	GH00945	K01736	aroC	chorismate synthase	EC:4.2.3.5	Metabolism	Amino acid metabolism	Phenylalanine, tyrosine and tryptophan biosynthesis
GCODGGCH_00947	GH00947	K00800	aroA	3-phosphoshikimate 1-carboxyvinyltransferase	EC:2.5.1.19	Metabolism	Amino acid metabolism	Phenylalanine, tyrosine and tryptophan biosynthesis
GCODGGCH_00948	GH00948	K04517	tyrA2	prephenate dehydrogenase	EC:1.3.1.12	Metabolism	Amino acid metabolism	Phenylalanine, tyrosine and tryptophan biosynthesis
GCODGGCH_00949	GH00949	K00891	aroK, aroL	shikimate kinase	EC:2.7.1.71	Metabolism	Amino acid metabolism	Phenylalanine, tyrosine and tryptophan biosynthesis
GCODGGCH_00951	GH00951	K03778	ldhA	D-lactate dehydrogenase	EC:1.1.1.28	Metabolism	Carbohydrate metabolism	Pyruvate metabolism
GCODGGCH_00953	GH00953	K02548	menA	1,4-dihydroxy-2-naphthoate polyprenyltransferase	EC:2.5.1.74	Metabolism	Metabolism of cofactors and vitamins	Ubiquinone and other terpenoid-quinone biosynthesis
GCODGGCH_00955	GH00955	K04759	feoB	ferrous iron transport protein B		Brite Hierarchies	Protein families: signaling and cellular processes	Transporters
GCODGGCH_00957	GH00957	K09013	sufC	Fe-S cluster assembly ATP-binding protein		Brite Hierarchies	Protein families: signaling and cellular processes	Transporters
GCODGGCH_00958	GH00958	K09015	sufD	Fe-S cluster assembly protein SufD		Not Included in Pathway or Brite	Poorly characterized	General function prediction only
GCODGGCH_00959	GH00959	K11717	sufS	cysteine desulfurase / selenocysteine lyase	EC:2.8.1.7 4.4.1.16	Metabolism	Metabolism of other amino acids	Selenocompound metabolism
GCODGGCH_00960	GH00960	K04488	iscU, nifU	nitrogen fixation protein NifU and related proteins		Not Included in Pathway or Brite	Unclassified: metabolism	Energy metabolism
GCODGGCH_00961	GH00961	K09014	sufB	Fe-S cluster assembly protein SufB		Not Included in Pathway or Brite	Poorly characterized	General function prediction only
GCODGGCH_00962	GH00962	K02016	ABC.FEV.S	iron complex transport system substrate-binding protein		Brite Hierarchies	Protein families: signaling and cellular processes	Transporters
GCODGGCH_00964	GH00964	K09155	K09155	uncharacterized protein		Not Included in Pathway or Brite	Poorly characterized	Function unknown
GCODGGCH_00967	GH00967	K03885	ndh	NADH:quinone reductase (non-electrogenic)	EC:1.6.5.9	Metabolism	Energy metabolism	Oxidative phosphorylation
GCODGGCH_00968	GH00968	K02013	ABC.FEV.A	iron complex transport system ATP-binding protein	EC:7.2.2.-	Brite Hierarchies	Protein families: signaling and cellular processes	Transporters
GCODGGCH_00969	GH00969	K02015	ABC.FEV.P	iron complex transport system permease protein		Brite Hierarchies	Protein families: signaling and cellular processes	Transporters
GCODGGCH_00971	GH00971	K03635	MOCS2B, moaE	molybdopterin synthase catalytic subunit	EC:2.8.1.12	Metabolism	Metabolism of cofactors and vitamins	Folate biosynthesis
GCODGGCH_00972	GH00972	K03636	moaD, cysO	sulfur-carrier protein		Genetic Information Processing	Folding, sorting and degradation	Sulfur relay system
GCODGGCH_00973	GH00973	K03639	moaA, CNX2	GTP 3',8-cyclase	EC:4.1.99.22	Metabolism	Metabolism of cofactors and vitamins	Folate biosynthesis
GCODGGCH_00974	GH00974	K02575	NRT2, narK, nrtP, nasA	MFS transporter, NNP family, nitrate/nitrite transporter		Metabolism	Energy metabolism	Nitrogen metabolism
GCODGGCH_00977	GH00977	K03183	ubiE	demethylmenaquinone methyltransferase / 2-methoxy-6-polyprenyl-1,4-benzoquinol methylase	EC:2.1.1.163 2.1.1.201	Metabolism	Metabolism of cofactors and vitamins	Ubiquinone and other terpenoid-quinone biosynthesis
GCODGGCH_00982	GH00982	K07696	nreC	two-component system, NarL family, response regulator NreC		Environmental Information Processing	Signal transduction	Two-component system
GCODGGCH_00983	GH00983	K07683	nreB	two-component system, NarL family, sensor histidine kinase NreB	EC:2.7.13.3	Environmental Information Processing	Signal transduction	Two-component system
GCODGGCH_00984	GH00984	K10851	nreA	nitrogen regulatory protein A		Environmental Information Processing	Signal transduction	Two-component system
GCODGGCH_00986	GH00986	K03752	mobA	molybdenum cofactor guanylyltransferase	EC:2.7.7.77	Metabolism	Metabolism of cofactors and vitamins	Folate biosynthesis
GCODGGCH_00988	GH00988	K03750	moeA	molybdopterin molybdotransferase	EC:2.10.1.1	Metabolism	Metabolism of cofactors and vitamins	Folate biosynthesis
GCODGGCH_00989	GH00989	K03638	moaB	molybdopterin adenylyltransferase	EC:2.7.7.75	Metabolism	Metabolism of cofactors and vitamins	Folate biosynthesis
GCODGGCH_00990	GH00990	K21029	moeB	molybdopterin-synthase adenylyltransferase	EC:2.7.7.80	Genetic Information Processing	Folding, sorting and degradation	Sulfur relay system
GCODGGCH_00991	GH00991	K00370	narG, narZ, nxrA	nitrate reductase / nitrite oxidoreductase, alpha subunit	EC:1.7.5.1 1.7.99.-	Metabolism	Energy metabolism	Nitrogen metabolism
GCODGGCH_00992	GH00992	K00371	narH, narY, nxrB	nitrate reductase / nitrite oxidoreductase, beta subunit	EC:1.7.5.1 1.7.99.-	Metabolism	Energy metabolism	Nitrogen metabolism
GCODGGCH_00993	GH00993	K00373	narJ, narW	nitrate reductase molybdenum cofactor assembly chaperone NarJ/NarW		Environmental Information Processing	Signal transduction	Two-component system
GCODGGCH_00994	GH00994	K00374	narI, narV	nitrate reductase gamma subunit	EC:1.7.5.1 1.7.99.-	Metabolism	Energy metabolism	Nitrogen metabolism
GCODGGCH_00995	GH00995	K07491	rayT	REP-associated tyrosine transposase		Not Included in Pathway or Brite	Unclassified: genetic information processing	Replication and repair
GCODGGCH_00996	GH00996	K07496	K07496	putative transposase		Not Included in Pathway or Brite	Unclassified: genetic information processing	Replication and repair
GCODGGCH_00997	GH00997	K07493	K07493	putative transposase		Not Included in Pathway or Brite	Unclassified: genetic information processing	Replication and repair
GCODGGCH_01001	GH01001	K07118	K07118	uncharacterized protein		Not Included in Pathway or Brite	Poorly characterized	Function unknown
GCODGGCH_01002	GH01002	K01919	gshA	glutamate--cysteine ligase	EC:6.3.2.2	Metabolism	Amino acid metabolism	Cysteine and methionine metabolism
GCODGGCH_01006	GH01006	K02525	kdgR	LacI family transcriptional regulator, kdg operon repressor		Brite Hierarchies	Protein families: genetic information processing	Transcription factors
GCODGGCH_01007	GH01007	K03299	TC.GNTP	gluconate:H+ symporter, GntP family		Brite Hierarchies	Protein families: signaling and cellular processes	Transporters
GCODGGCH_01008	GH01008	K25031	gntK	gluconokinase	EC:2.7.1.12	Metabolism	Carbohydrate metabolism	Pentose phosphate pathway
GCODGGCH_01016	GH01016	K07496	K07496	putative transposase		Not Included in Pathway or Brite	Unclassified: genetic information processing	Replication and repair
GCODGGCH_01017	GH01017	K07491	rayT	REP-associated tyrosine transposase		Not Included in Pathway or Brite	Unclassified: genetic information processing	Replication and repair
GCODGGCH_01019	GH01019	K03688	ubiB, aarF	ubiquinone biosynthesis protein		Not Included in Pathway or Brite	Unclassified: metabolism	Cofactor metabolism
GCODGGCH_01022	GH01022	K06199	crcB, FEX	fluoride exporter		Brite Hierarchies	Protein families: signaling and cellular processes	Transporters
GCODGGCH_01023	GH01023	K06199	crcB, FEX	fluoride exporter		Brite Hierarchies	Protein families: signaling and cellular processes	Transporters
GCODGGCH_01025	GH01025	K03892	arsR	ArsR family transcriptional regulator, arsenate/arsenite/antimonite-responsive transcriptional repressor		Brite Hierarchies	Protein families: genetic information processing	Transcription factors
GCODGGCH_01026	GH01026	K01551	arsA, ASNA1, GET3	arsenite/tail-anchored protein-transporting ATPase	EC:7.3.2.7 7.3.-.-	Genetic Information Processing	Folding, sorting and degradation	Protein export
GCODGGCH_01028	GH01028	K07497	K07497	putative transposase		Not Included in Pathway or Brite	Unclassified: genetic information processing	Replication and repair
GCODGGCH_01029	GH01029	K07483	K07483	transposase		Not Included in Pathway or Brite	Unclassified: genetic information processing	Replication and repair
GCODGGCH_01030	GH01030	K07484	K07484	transposase		Not Included in Pathway or Brite	Unclassified: genetic information processing	Replication and repair
GCODGGCH_01031	GH01031	K03893	arsB	arsenical pump membrane protein		Brite Hierarchies	Protein families: signaling and cellular processes	Transporters
GCODGGCH_01033	GH01033	K03741	arsC	arsenate reductase (thioredoxin)	EC:1.20.4.4	Not Included in Pathway or Brite	Unclassified: metabolism	Enzymes with EC numbers
GCODGGCH_01041	GH01041	K07491	rayT	REP-associated tyrosine transposase		Not Included in Pathway or Brite	Unclassified: genetic information processing	Replication and repair
GCODGGCH_01042	GH01042	K07496	K07496	putative transposase		Not Included in Pathway or Brite	Unclassified: genetic information processing	Replication and repair
GCODGGCH_01043	GH01043	K01652	E2.2.1.6L, ilvB, ilvG, ilvI	acetolactate synthase I/II/III large subunit	EC:2.2.1.6	Metabolism	Carbohydrate metabolism	Butanoate metabolism
GCODGGCH_01044	GH01044	K02068	STAR1, fetA	UDP-glucose/iron transport system ATP-binding protein		Brite Hierarchies	Protein families: signaling and cellular processes	Transporters
GCODGGCH_01045	GH01045	K02069	STAR2, fetB	UDP-glucose/iron transport system permease protein		Brite Hierarchies	Protein families: signaling and cellular processes	Transporters
GCODGGCH_01049	GH01049	K03741	arsC	arsenate reductase (thioredoxin)	EC:1.20.4.4	Not Included in Pathway or Brite	Unclassified: metabolism	Enzymes with EC numbers
GCODGGCH_01052	GH01052	K01439	dapE	succinyl-diaminopimelate desuccinylase	EC:3.5.1.18	Metabolism	Amino acid metabolism	Lysine biosynthesis
GCODGGCH_01053	GH01053	K01487	guaD, GDA	guanine deaminase	EC:3.5.4.3	Metabolism	Nucleotide metabolism	Purine metabolism
GCODGGCH_01057	GH01057	K21498	higA-1	antitoxin HigA-1		Brite Hierarchies	Protein families: signaling and cellular processes	Prokaryotic defense system
GCODGGCH_01059	GH01059	K20265	gadC	glutamate:GABA antiporter		Cellular Processes	Cellular community - prokaryotes	Quorum sensing
GCODGGCH_01060	GH01060	K01580	E4.1.1.15, gadB, gadA, GAD	glutamate decarboxylase	EC:4.1.1.15	Metabolism	Carbohydrate metabolism	Butanoate metabolism
GCODGGCH_01064	GH01064	K02821	ulaC, sgaA	ascorbate PTS system EIIA or EIIAB component	EC:2.7.1.194	Metabolism	Carbohydrate metabolism	Ascorbate and aldarate metabolism
GCODGGCH_01065	GH01065	K03475	ulaA, sgaT	ascorbate PTS system EIIC component		Metabolism	Carbohydrate metabolism	Ascorbate and aldarate metabolism
GCODGGCH_01066	GH01066	K02822	ulaB, sgaB	ascorbate PTS system EIIB component	EC:2.7.1.194	Metabolism	Carbohydrate metabolism	Ascorbate and aldarate metabolism
GCODGGCH_01067	GH01067	K03476	ulaG	L-ascorbate 6-phosphate lactonase	EC:3.1.1.-	Metabolism	Carbohydrate metabolism	Ascorbate and aldarate metabolism
GCODGGCH_01071	GH01071	K05825	LYSN	2-aminoadipate transaminase	EC:2.6.1.-	Metabolism	Amino acid metabolism	Lysine biosynthesis
GCODGGCH_01072	GH01072	K01919	gshA	glutamate--cysteine ligase	EC:6.3.2.2	Metabolism	Amino acid metabolism	Cysteine and methionine metabolism
GCODGGCH_01073	GH01073	K23059	artP, artI	arginine/lysine/histidine transporter system substrate-binding protein		Environmental Information Processing	Membrane transport	ABC transporters
GCODGGCH_01077	GH01077	K13727	pad, pdc, fdc	phenacrylate decarboxylase	EC:4.1.1.102	Not Included in Pathway or Brite	Unclassified: metabolism	Enzymes with EC numbers
GCODGGCH_01078	GH01078	K26739	padR	PadR family transcriptional regulator, phenolic acid-responsive transcriptional regulator		Brite Hierarchies	Protein families: genetic information processing	Transcription factors
GCODGGCH_01079	GH01079	K00940	ndk, NME	nucleoside-diphosphate kinase	EC:2.7.4.6	Metabolism	Nucleotide metabolism	Purine metabolism
GCODGGCH_01080	GH01080	K07496	K07496	putative transposase		Not Included in Pathway or Brite	Unclassified: genetic information processing	Replication and repair
GCODGGCH_01081	GH01081	K07491	rayT	REP-associated tyrosine transposase		Not Included in Pathway or Brite	Unclassified: genetic information processing	Replication and repair
GCODGGCH_01083	GH01083	K09384	K09384	uncharacterized protein		Not Included in Pathway or Brite	Poorly characterized	Function unknown
GCODGGCH_01084	GH01084	K01662	dxs	1-deoxy-D-xylulose-5-phosphate synthase	EC:2.2.1.7	Metabolism	Metabolism of cofactors and vitamins	Thiamine metabolism
GCODGGCH_01086	GH01086	K03293	TC.AAT	amino acid transporter, AAT family		Not Included in Pathway or Brite	Unclassified: signaling and cellular processes	Transport
GCODGGCH_01088	GH01088	K08659	pepDA, pepDB	dipeptidase	EC:3.4.-.-	Brite Hierarchies	Protein families: metabolism	Peptidases and inhibitors
GCODGGCH_01089	GH01089	K15051	endA	DNA-entry nuclease		Not Included in Pathway or Brite	Unclassified: metabolism	Nucleotide metabolism
GCODGGCH_01090	GH01090	K00074	paaH, hbd, fadB, mmgB	3-hydroxybutyryl-CoA dehydrogenase	EC:1.1.1.157	Metabolism	Carbohydrate metabolism	Butanoate metabolism
GCODGGCH_01097	GH01097	K07090	K07090	uncharacterized protein		Not Included in Pathway or Brite	Poorly characterized	Function unknown
GCODGGCH_01099	GH01099	K00626	ACAT, atoB	acetyl-CoA C-acetyltransferase	EC:2.3.1.9	Metabolism	Carbohydrate metabolism	Pyruvate metabolism
GCODGGCH_01102	GH01102	K17363	urdA	urocanate reductase	EC:1.3.99.33	Metabolism	Amino acid metabolism	Histidine metabolism
GCODGGCH_01111	GH01111	K09157	K09157	uncharacterized protein		Not Included in Pathway or Brite	Poorly characterized	Function unknown
GCODGGCH_01112	GH01112	K07166	K07166	ACT domain-containing protein		Not Included in Pathway or Brite	Unclassified: signaling and cellular processes	Signaling proteins
GCODGGCH_01113	GH01113	K01738	cysK	cysteine synthase	EC:2.5.1.47	Metabolism	Energy metabolism	Sulfur metabolism
GCODGGCH_01114	GH01114	K01760	metC	cysteine-S-conjugate beta-lyase	EC:4.4.1.13	Metabolism	Amino acid metabolism	Cysteine and methionine metabolism
GCODGGCH_01115	GH01115	K07491	rayT	REP-associated tyrosine transposase		Not Included in Pathway or Brite	Unclassified: genetic information processing	Replication and repair
GCODGGCH_01116	GH01116	K07496	K07496	putative transposase		Not Included in Pathway or Brite	Unclassified: genetic information processing	Replication and repair
GCODGGCH_01117	GH01117	K23259	adh	isopropanol dehydrogenase (NADP+)	EC:1.1.1.80	Metabolism	Carbohydrate metabolism	Butanoate metabolism
GCODGGCH_01120	GH01120	K01911	menE	o-succinylbenzoate---CoA ligase	EC:6.2.1.26	Metabolism	Metabolism of cofactors and vitamins	Ubiquinone and other terpenoid-quinone biosynthesis
GCODGGCH_01121	GH01121	K01661	menB	naphthoate synthase	EC:4.1.3.36	Metabolism	Metabolism of cofactors and vitamins	Ubiquinone and other terpenoid-quinone biosynthesis
GCODGGCH_01122	GH01122	K19222	menI, DHNAT	1,4-dihydroxy-2-naphthoyl-CoA hydrolase	EC:3.1.2.28	Metabolism	Metabolism of cofactors and vitamins	Ubiquinone and other terpenoid-quinone biosynthesis
GCODGGCH_01124	GH01124	K03524	birA	BirA family transcriptional regulator, biotin operon repressor / biotin---[acetyl-CoA-carboxylase] ligase	EC:6.3.4.15	Metabolism	Metabolism of cofactors and vitamins	Biotin metabolism
GCODGGCH_01125	GH01125	K01958	PC, pyc	pyruvate carboxylase	EC:6.4.1.1	Metabolism	Carbohydrate metabolism	Citrate cycle (TCA cycle)
GCODGGCH_01127	GH01127	K00016	LDH, ldh	L-lactate dehydrogenase	EC:1.1.1.27	Metabolism	Carbohydrate metabolism	Glycolysis / Gluconeogenesis
GCODGGCH_01130	GH01130	K07497	K07497	putative transposase		Not Included in Pathway or Brite	Unclassified: genetic information processing	Replication and repair
GCODGGCH_01131	GH01131	K07483	K07483	transposase		Not Included in Pathway or Brite	Unclassified: genetic information processing	Replication and repair
GCODGGCH_01132	GH01132	K00055	E1.1.1.90	aryl-alcohol dehydrogenase	EC:1.1.1.90	Metabolism	Amino acid metabolism	Tyrosine metabolism
GCODGGCH_01135	GH01135	K05966	citG	triphosphoribosyl-dephospho-CoA synthase	EC:2.4.2.52	Environmental Information Processing	Signal transduction	Two-component system
GCODGGCH_01141	GH01141	K22441	paiA	diamine N-acetyltransferase	EC:2.3.1.57	Not Included in Pathway or Brite	Unclassified: metabolism	Enzymes with EC numbers
GCODGGCH_01144	GH01144	K05845	opuC	osmoprotectant transport system substrate-binding protein		Environmental Information Processing	Membrane transport	ABC transporters
GCODGGCH_01145	GH01145	K05846	opuBD	osmoprotectant transport system permease protein		Environmental Information Processing	Membrane transport	ABC transporters
GCODGGCH_01146	GH01146	K05847	opuA	osmoprotectant transport system ATP-binding protein	EC:7.6.2.9	Environmental Information Processing	Membrane transport	ABC transporters
GCODGGCH_01147	GH01147	K05846	opuBD	osmoprotectant transport system permease protein		Environmental Information Processing	Membrane transport	ABC transporters
GCODGGCH_01149	GH01149	K00004	BDH, butB	(R,R)-butanediol dehydrogenase / meso-butanediol dehydrogenase / diacetyl reductase	EC:1.1.1.4 1.1.1.- 1.1.1.303	Metabolism	Carbohydrate metabolism	Butanoate metabolism
GCODGGCH_01150	GH01150	K07493	K07493	putative transposase		Not Included in Pathway or Brite	Unclassified: genetic information processing	Replication and repair
GCODGGCH_01151	GH01151	K14155	patB, malY	cysteine-S-conjugate beta-lyase	EC:4.4.1.13	Metabolism	Amino acid metabolism	Cysteine and methionine metabolism
GCODGGCH_01152	GH01152	K24041	yxeI	penicillin V amidase	EC:3.5.1.11	Metabolism	Biosynthesis of other secondary metabolites	Penicillin and cephalosporin biosynthesis
GCODGGCH_01154	GH01154	K13936	mdcF	malonate transporter and related proteins		Brite Hierarchies	Protein families: signaling and cellular processes	Transporters
GCODGGCH_01155	GH01155	K00031	IDH1, IDH2, icd	isocitrate dehydrogenase	EC:1.1.1.42	Metabolism	Carbohydrate metabolism	Citrate cycle (TCA cycle)
GCODGGCH_01156	GH01156	K00868	pdxK, pdxY	pyridoxine kinase	EC:2.7.1.35	Metabolism	Metabolism of cofactors and vitamins	Vitamin B6 metabolism
GCODGGCH_01158	GH01158	K23257	yvgN	methylglyoxal/glyoxal reductase	EC:1.1.1.283 1.1.1.-	Metabolism	Carbohydrate metabolism	Pyruvate metabolism
GCODGGCH_01172	GH01172	K00759	APRT, apt	adenine phosphoribosyltransferase	EC:2.4.2.7	Metabolism	Nucleotide metabolism	Purine metabolism
GCODGGCH_01174	GH01174	K00661	maa	maltose O-acetyltransferase	EC:2.3.1.79	Not Included in Pathway or Brite	Unclassified: metabolism	Enzymes with EC numbers
GCODGGCH_01175	GH01175	K00633	lacA	galactoside O-acetyltransferase	EC:2.3.1.18	Not Included in Pathway or Brite	Unclassified: metabolism	Enzymes with EC numbers
GCODGGCH_01176	GH01176	K00826	E2.6.1.42, ilvE	branched-chain amino acid aminotransferase	EC:2.6.1.42	Metabolism	Amino acid metabolism	Cysteine and methionine metabolism
GCODGGCH_01177	GH01177	K03758	arcD, lysl, lysP	arginine:ornithine antiporter / lysine permease		Brite Hierarchies	Protein families: signaling and cellular processes	Transporters
GCODGGCH_01181	GH01181	K08177	oxlT	MFS transporter, OFA family, oxalate/formate antiporter		Brite Hierarchies	Protein families: signaling and cellular processes	Transporters
GCODGGCH_01182	GH01182	K07150	K07150	uncharacterized protein		Not Included in Pathway or Brite	Poorly characterized	Function unknown
GCODGGCH_01183	GH01183	K07478	ycaJ	putative ATPase		Not Included in Pathway or Brite	Unclassified: genetic information processing	Replication and repair
GCODGGCH_01186	GH01186	K01485	codA	cytosine/creatinine deaminase	EC:3.5.4.1 3.5.4.21	Metabolism	Nucleotide metabolism	Pyrimidine metabolism
GCODGGCH_01187	GH01187	K03457	TC.NCS1	nucleobase:cation symporter-1, NCS1 family		Not Included in Pathway or Brite	Unclassified: signaling and cellular processes	Transport
GCODGGCH_01188	GH01188	K08968	msrC	L-methionine (R)-S-oxide reductase	EC:1.8.4.14	Metabolism	Amino acid metabolism	Cysteine and methionine metabolism
GCODGGCH_01190	GH01190	K07305	msrB	peptide-methionine (R)-S-oxide reductase	EC:1.8.4.12	Not Included in Pathway or Brite	Unclassified: metabolism	Enzymes with EC numbers
GCODGGCH_01192	GH01192	K15986	ppaC	manganese-dependent inorganic pyrophosphatase	EC:3.6.1.1	Metabolism	Energy metabolism	Oxidative phosphorylation
GCODGGCH_01193	GH01193	K08996	yagU	putative membrane protein		Not Included in Pathway or Brite	Poorly characterized	General function prediction only
GCODGGCH_01194	GH01194	K02621	parC	topoisomerase IV subunit A	EC:5.6.2.2	Brite Hierarchies	Protein families: genetic information processing	DNA replication proteins
GCODGGCH_01195	GH01195	K02622	parE	topoisomerase IV subunit B	EC:5.6.2.2	Brite Hierarchies	Protein families: genetic information processing	DNA replication proteins
GCODGGCH_01196	GH01196	K08591	plsY	acyl phosphate:glycerol-3-phosphate acyltransferase	EC:2.3.1.275	Metabolism	Lipid metabolism	Glycerolipid metabolism
GCODGGCH_01198	GH01198	K03733	xerC	integrase/recombinase XerC		Brite Hierarchies	Protein families: genetic information processing	Chromosome and associated proteins
GCODGGCH_01199	GH01199	K03168	topA	DNA topoisomerase I	EC:5.6.2.1	Brite Hierarchies	Protein families: genetic information processing	DNA replication proteins
GCODGGCH_01200	GH01200	K04096	smf	DNA processing protein		Not Included in Pathway or Brite	Unclassified: genetic information processing	Replication and repair
GCODGGCH_01201	GH01201	K03470	rnhB	ribonuclease HII	EC:3.1.26.4	Genetic Information Processing	Replication and repair	DNA replication
GCODGGCH_01202	GH01202	K14540	rbgA	ribosome biogenesis GTPase A		Brite Hierarchies	Protein families: genetic information processing	Ribosome biogenesis
GCODGGCH_01203	GH01203	K07497	K07497	putative transposase		Not Included in Pathway or Brite	Unclassified: genetic information processing	Replication and repair
GCODGGCH_01204	GH01204	K07483	K07483	transposase		Not Included in Pathway or Brite	Unclassified: genetic information processing	Replication and repair
GCODGGCH_01208	GH01208	K07493	K07493	putative transposase		Not Included in Pathway or Brite	Unclassified: genetic information processing	Replication and repair
GCODGGCH_01210	GH01210	K07493	K07493	putative transposase		Not Included in Pathway or Brite	Unclassified: genetic information processing	Replication and repair
GCODGGCH_01215	GH01215	K03893	arsB	arsenical pump membrane protein		Brite Hierarchies	Protein families: signaling and cellular processes	Transporters
GCODGGCH_01216	GH01216	K01551	arsA, ASNA1, GET3	arsenite/tail-anchored protein-transporting ATPase	EC:7.3.2.7 7.3.-.-	Genetic Information Processing	Folding, sorting and degradation	Protein export
GCODGGCH_01218	GH01218	K03892	arsR	ArsR family transcriptional regulator, arsenate/arsenite/antimonite-responsive transcriptional repressor		Brite Hierarchies	Protein families: genetic information processing	Transcription factors
GCODGGCH_01224	GH01224	K00058	serA, PHGDH	D-3-phosphoglycerate dehydrogenase / 2-oxoglutarate reductase	EC:1.1.1.95 1.1.1.399	Metabolism	Energy metabolism	Methane metabolism
GCODGGCH_01225	GH01225	K25232	fakB	fatty acid kinase fatty acid binding subunit		Not Included in Pathway or Brite	Unclassified: metabolism	Lipid metabolism
GCODGGCH_01226	GH01226	K11068	hlyIII	hemolysin III		Brite Hierarchies	Protein families: signaling and cellular processes	Bacterial toxins
GCODGGCH_01227	GH01227	K00287	DHFR, folA	dihydrofolate reductase	EC:1.5.1.3	Metabolism	Metabolism of cofactors and vitamins	Folate biosynthesis
GCODGGCH_01228	GH01228	K00560	thyA, TYMS	thymidylate synthase	EC:2.1.1.45	Metabolism	Nucleotide metabolism	Pyrimidine metabolism
GCODGGCH_01229	GH01229	K15738	uup	ABC transport system ATP-binding/permease protein		Brite Hierarchies	Protein families: signaling and cellular processes	Transporters
GCODGGCH_01230	GH01230	K00974	cca	tRNA nucleotidyltransferase (CCA-adding enzyme)	EC:2.7.7.72 3.1.3.- 3.1.4.-	Brite Hierarchies	Protein families: genetic information processing	Transfer RNA biogenesis
GCODGGCH_01233	GH01233	K03530	hupB	DNA-binding protein HU-beta		Brite Hierarchies	Protein families: genetic information processing	DNA replication proteins
GCODGGCH_01234	GH01234	K03977	engA, der	GTPase		Brite Hierarchies	Protein families: genetic information processing	Ribosome biogenesis
GCODGGCH_01235	GH01235	K02945	RP-S1, rpsA	small subunit ribosomal protein S1		Genetic Information Processing	Translation	Ribosome
GCODGGCH_01236	GH01236	K00945	cmk	CMP/dCMP kinase	EC:2.7.4.25	Metabolism	Nucleotide metabolism	Pyrimidine metabolism
GCODGGCH_01238	GH01238	K03654	recQ	ATP-dependent DNA helicase RecQ	EC:5.6.2.4	Genetic Information Processing	Folding, sorting and degradation	RNA degradation
GCODGGCH_01240	GH01240	K07496	K07496	putative transposase		Not Included in Pathway or Brite	Unclassified: genetic information processing	Replication and repair
GCODGGCH_01241	GH01241	K07491	rayT	REP-associated tyrosine transposase		Not Included in Pathway or Brite	Unclassified: genetic information processing	Replication and repair
GCODGGCH_01242	GH01242	K23675	fmnP, ribU	riboflavin transporter		Brite Hierarchies	Protein families: signaling and cellular processes	Transporters
GCODGGCH_01243	GH01243	K06178	rluB	23S rRNA pseudouridine2605 synthase	EC:5.4.99.22	Brite Hierarchies	Protein families: genetic information processing	Ribosome biogenesis
GCODGGCH_01244	GH01244	K06024	scpB	segregation and condensation protein B		Brite Hierarchies	Protein families: genetic information processing	Chromosome and associated proteins
GCODGGCH_01245	GH01245	K05896	scpA	segregation and condensation protein A		Brite Hierarchies	Protein families: genetic information processing	Chromosome and associated proteins
GCODGGCH_01246	GH01246	K02859	ribT	riboflavin biosynthesis RibT protein		Not Included in Pathway or Brite	Unclassified: metabolism	Cofactor metabolism
GCODGGCH_01247	GH01247	K04763	xerD	integrase/recombinase XerD		Brite Hierarchies	Protein families: genetic information processing	Chromosome and associated proteins
GCODGGCH_01248	GH01248	K00243	K00243	uncharacterized protein		Not Included in Pathway or Brite	Poorly characterized	Function unknown
GCODGGCH_01249	GH01249	K00873	PK, pyk	pyruvate kinase	EC:2.7.1.40	Metabolism	Carbohydrate metabolism	Glycolysis / Gluconeogenesis
GCODGGCH_01250	GH01250	K02337	dnaE	DNA polymerase III subunit alpha	EC:2.7.7.7	Genetic Information Processing	Replication and repair	DNA replication
GCODGGCH_01252	GH01252	K01258	pepT	tripeptide aminopeptidase	EC:3.4.11.4	Brite Hierarchies	Protein families: metabolism	Peptidases and inhibitors
GCODGGCH_01254	GH01254	K06967	trmK	tRNA (adenine22-N1)-methyltransferase	EC:2.1.1.217	Brite Hierarchies	Protein families: genetic information processing	Transfer RNA biogenesis
GCODGGCH_01255	GH01255	K03499	trkA, ktrA, ktrC	trk/ktr system potassium uptake protein		Brite Hierarchies	Protein families: signaling and cellular processes	Transporters
GCODGGCH_01256	GH01256	K03498	trkH, trkG, ktrB, ktrD	trk/ktr system potassium uptake protein		Brite Hierarchies	Protein families: signaling and cellular processes	Transporters
GCODGGCH_01257	GH01257	K00133	asd	aspartate-semialdehyde dehydrogenase	EC:1.2.1.11	Metabolism	Amino acid metabolism	Glycine, serine and threonine metabolism
GCODGGCH_01258	GH01258	K00841	patA	aminotransferase	EC:2.6.1.-	Metabolism	Amino acid metabolism	Lysine biosynthesis
GCODGGCH_01259	GH01259	K00215	dapB	4-hydroxy-tetrahydrodipicolinate reductase	EC:1.17.1.8	Metabolism	Amino acid metabolism	Lysine biosynthesis
GCODGGCH_01260	GH01260	K01714	dapA	4-hydroxy-tetrahydrodipicolinate synthase	EC:4.3.3.7	Metabolism	Amino acid metabolism	Lysine biosynthesis
GCODGGCH_01261	GH01261	K05823	dapL	N-acetyldiaminopimelate deacetylase	EC:3.5.1.47	Metabolism	Amino acid metabolism	Lysine biosynthesis
GCODGGCH_01262	GH01262	K00674	dapD	2,3,4,5-tetrahydropyridine-2,6-dicarboxylate N-succinyltransferase	EC:2.3.1.117	Metabolism	Amino acid metabolism	Lysine biosynthesis
GCODGGCH_01263	GH01263	K01586	lysA	diaminopimelate decarboxylase	EC:4.1.1.20	Metabolism	Amino acid metabolism	Lysine biosynthesis
GCODGGCH_01264	GH01264	K00928	lysC	aspartate kinase	EC:2.7.2.4	Metabolism	Amino acid metabolism	Glycine, serine and threonine metabolism
GCODGGCH_01265	GH01265	K01778	dapF	diaminopimelate epimerase	EC:5.1.1.7	Metabolism	Amino acid metabolism	Lysine biosynthesis
GCODGGCH_01266	GH01266	K03734	apbE	FAD:protein FMN transferase	EC:2.7.1.180	Not Included in Pathway or Brite	Unclassified: metabolism	Enzymes with EC numbers
GCODGGCH_01269	GH01269	K07493	K07493	putative transposase		Not Included in Pathway or Brite	Unclassified: genetic information processing	Replication and repair
GCODGGCH_01278	GH01278	K03086	rpoD	RNA polymerase primary sigma factor		Cellular Processes	Cell motility	Flagellar assembly
GCODGGCH_01279	GH01279	K02316	dnaG	DNA primase	EC:2.7.7.101	Genetic Information Processing	Replication and repair	DNA replication
GCODGGCH_01280	GH01280	K01879	glyS	glycyl-tRNA synthetase beta chain	EC:6.1.1.14	Genetic Information Processing	Translation	Aminoacyl-tRNA biosynthesis
GCODGGCH_01281	GH01281	K01878	glyQ	glycyl-tRNA synthetase alpha chain	EC:6.1.1.14	Genetic Information Processing	Translation	Aminoacyl-tRNA biosynthesis
GCODGGCH_01282	GH01282	K03584	recO	DNA repair protein RecO (recombination protein O)		Genetic Information Processing	Replication and repair	Homologous recombination
GCODGGCH_01283	GH01283	K03595	era, ERAL1	GTPase		Brite Hierarchies	Protein families: genetic information processing	Ribosome biogenesis
GCODGGCH_01284	GH01284	K00887	dgkA	undecaprenol kinase	EC:2.7.1.66	Metabolism	Glycan biosynthesis and metabolism	Peptidoglycan biosynthesis
GCODGGCH_01285	GH01285	K07042	ybeY, yqfG	probable rRNA maturation factor		Brite Hierarchies	Protein families: genetic information processing	Ribosome biogenesis
GCODGGCH_01286	GH01286	K06217	phoH, phoL	phosphate starvation-inducible protein PhoH and related proteins		Not Included in Pathway or Brite	Unclassified: signaling and cellular processes	Signaling proteins
GCODGGCH_01287	GH01287	K09117	K09117	uncharacterized protein		Not Included in Pathway or Brite	Poorly characterized	Function unknown
GCODGGCH_01288	GH01288	K02970	RP-S21, MRPS21, rpsU	small subunit ribosomal protein S21		Genetic Information Processing	Translation	Ribosome
GCODGGCH_01290	GH01290	K01876	DARS2, aspS	aspartyl-tRNA synthetase	EC:6.1.1.12	Genetic Information Processing	Translation	Aminoacyl-tRNA biosynthesis
GCODGGCH_01291	GH01291	K01892	HARS, hisS	histidyl-tRNA synthetase	EC:6.1.1.21	Genetic Information Processing	Translation	Aminoacyl-tRNA biosynthesis
GCODGGCH_01292	GH01292	K03800	lplA, lplJ, lipL1	lipoate---protein ligase	EC:6.3.1.20	Metabolism	Metabolism of cofactors and vitamins	Lipoic acid metabolism
GCODGGCH_01293	GH01293	K01448	amiABC	N-acetylmuramoyl-L-alanine amidase	EC:3.5.1.28	Human Diseases	Drug resistance: antimicrobial	Cationic antimicrobial peptide (CAMP) resistance
GCODGGCH_01295	GH01295	K00547	mmuM, BHMT2	homocysteine S-methyltransferase	EC:2.1.1.10	Metabolism	Amino acid metabolism	Cysteine and methionine metabolism
GCODGGCH_01296	GH01296	K16235	mmuP	S-methylmethionine transporter		Brite Hierarchies	Protein families: signaling and cellular processes	Transporters
GCODGGCH_01297	GH01297	K00651	metA	homoserine O-succinyltransferase/O-acetyltransferase	EC:2.3.1.46 2.3.1.31	Metabolism	Energy metabolism	Sulfur metabolism
GCODGGCH_01298	GH01298	K00003	hom	homoserine dehydrogenase	EC:1.1.1.3	Metabolism	Amino acid metabolism	Glycine, serine and threonine metabolism
GCODGGCH_01301	GH01301	K02030	ABC.PA.S	polar amino acid transport system substrate-binding protein		Brite Hierarchies	Protein families: signaling and cellular processes	Transporters
GCODGGCH_01302	GH01302	K02028	ABC.PA.A	polar amino acid transport system ATP-binding protein	EC:7.4.2.1	Brite Hierarchies	Protein families: signaling and cellular processes	Transporters
GCODGGCH_01303	GH01303	K02029	ABC.PA.P	polar amino acid transport system permease protein		Brite Hierarchies	Protein families: signaling and cellular processes	Transporters
GCODGGCH_01304	GH01304	K02029	ABC.PA.P	polar amino acid transport system permease protein		Brite Hierarchies	Protein families: signaling and cellular processes	Transporters
GCODGGCH_01306	GH01306	K16957	tcyK	L-cystine transport system substrate-binding protein		Environmental Information Processing	Membrane transport	ABC transporters
GCODGGCH_01307	GH01307	K16962	yxeN	putative S-methylcysteine transport system permease protein		Environmental Information Processing	Membrane transport	ABC transporters
GCODGGCH_01308	GH01308	K16958	tcyL	L-cystine transport system permease protein		Environmental Information Processing	Membrane transport	ABC transporters
GCODGGCH_01309	GH01309	K16960	tcyN	L-cystine transport system ATP-binding protein	EC:7.4.2.1	Environmental Information Processing	Membrane transport	ABC transporters
GCODGGCH_01313	GH01313	K01739	metB	cystathionine gamma-synthase	EC:2.5.1.48	Metabolism	Energy metabolism	Sulfur metabolism
GCODGGCH_01314	GH01314	K01760	metC	cysteine-S-conjugate beta-lyase	EC:4.4.1.13	Metabolism	Amino acid metabolism	Cysteine and methionine metabolism
GCODGGCH_01316	GH01316	K07560	dtd, DTD	D-aminoacyl-tRNA deacylase	EC:3.1.1.96	Brite Hierarchies	Protein families: genetic information processing	Transfer RNA biogenesis
GCODGGCH_01317	GH01317	K01139	spoT	GTP diphosphokinase / guanosine-3',5'-bis(diphosphate) 3'-diphosphatase	EC:2.7.6.5 3.1.7.2	Metabolism	Nucleotide metabolism	Purine metabolism
GCODGGCH_01319	GH01319	K09761	rsmE	16S rRNA (uracil1498-N3)-methyltransferase	EC:2.1.1.193	Brite Hierarchies	Protein families: genetic information processing	Ribosome biogenesis
GCODGGCH_01320	GH01320	K02687	prmA	ribosomal protein L11 methyltransferase	EC:2.1.1.-	Brite Hierarchies	Protein families: genetic information processing	Ribosome biogenesis
GCODGGCH_01323	GH01323	K00016	LDH, ldh	L-lactate dehydrogenase	EC:1.1.1.27	Metabolism	Carbohydrate metabolism	Glycolysis / Gluconeogenesis
GCODGGCH_01324	GH01324	K07496	K07496	putative transposase		Not Included in Pathway or Brite	Unclassified: genetic information processing	Replication and repair
GCODGGCH_01328	GH01328	K09951	cas2	CRISPR-associated protein Cas2		Brite Hierarchies	Protein families: signaling and cellular processes	Prokaryotic defense system
GCODGGCH_01330	GH01330	K09952	csn1, cas9	CRISPR-associated endonuclease Csn1	EC:3.1.-.-	Brite Hierarchies	Protein families: signaling and cellular processes	Prokaryotic defense system
GCODGGCH_01332	GH01332	K00878	thiM	hydroxyethylthiazole kinase	EC:2.7.1.50	Metabolism	Metabolism of cofactors and vitamins	Thiamine metabolism
GCODGGCH_01333	GH01333	K00941	thiD	hydroxymethylpyrimidine/phosphomethylpyrimidine kinase	EC:2.7.1.49 2.7.4.7	Metabolism	Metabolism of cofactors and vitamins	Thiamine metabolism
GCODGGCH_01334	GH01334	K00788	thiE	thiamine-phosphate pyrophosphorylase	EC:2.5.1.3	Metabolism	Metabolism of cofactors and vitamins	Thiamine metabolism
GCODGGCH_01335	GH01335	K07496	K07496	putative transposase		Not Included in Pathway or Brite	Unclassified: genetic information processing	Replication and repair
GCODGGCH_01336	GH01336	K07491	rayT	REP-associated tyrosine transposase		Not Included in Pathway or Brite	Unclassified: genetic information processing	Replication and repair
GCODGGCH_01337	GH01337	K00941	thiD	hydroxymethylpyrimidine/phosphomethylpyrimidine kinase	EC:2.7.1.49 2.7.4.7	Metabolism	Metabolism of cofactors and vitamins	Thiamine metabolism
GCODGGCH_01338	GH01338	K13256	psiE	protein PsiE		Not Included in Pathway or Brite	Poorly characterized	General function prediction only
GCODGGCH_01340	GH01340	K00266	gltD	glutamate synthase (NADPH) small chain	EC:1.4.1.13	Metabolism	Energy metabolism	Nitrogen metabolism
GCODGGCH_01341	GH01341	K00265	gltB	glutamate synthase (NADPH) large chain	EC:1.4.1.13	Metabolism	Energy metabolism	Nitrogen metabolism
GCODGGCH_01342	GH01342	K00055	E1.1.1.90	aryl-alcohol dehydrogenase	EC:1.1.1.90	Metabolism	Amino acid metabolism	Tyrosine metabolism
GCODGGCH_01344	GH01344	K07304	msrA	peptide-methionine (S)-S-oxide reductase	EC:1.8.4.11	Not Included in Pathway or Brite	Unclassified: metabolism	Enzymes with EC numbers
GCODGGCH_01345	GH01345	K02073	metQ	D-methionine transport system substrate-binding protein		Environmental Information Processing	Membrane transport	ABC transporters
GCODGGCH_01346	GH01346	K07304	msrA	peptide-methionine (S)-S-oxide reductase	EC:1.8.4.11	Not Included in Pathway or Brite	Unclassified: metabolism	Enzymes with EC numbers
GCODGGCH_01347	GH01347	K07150	K07150	uncharacterized protein		Not Included in Pathway or Brite	Poorly characterized	Function unknown
GCODGGCH_01349	GH01349	K01439	dapE	succinyl-diaminopimelate desuccinylase	EC:3.5.1.18	Metabolism	Amino acid metabolism	Lysine biosynthesis
GCODGGCH_01350	GH01350	K07496	K07496	putative transposase		Not Included in Pathway or Brite	Unclassified: genetic information processing	Replication and repair
GCODGGCH_01352	GH01352	K07493	K07493	putative transposase		Not Included in Pathway or Brite	Unclassified: genetic information processing	Replication and repair
GCODGGCH_01353	GH01353	K01674	cah	carbonic anhydrase	EC:4.2.1.1	Metabolism	Energy metabolism	Nitrogen metabolism
GCODGGCH_01354	GH01354	K01955	carB, CPA2	carbamoyl-phosphate synthase large subunit	EC:6.3.5.5	Metabolism	Nucleotide metabolism	Pyrimidine metabolism
GCODGGCH_01355	GH01355	K01956	carA, CPA1	carbamoyl-phosphate synthase small subunit	EC:6.3.5.5	Metabolism	Nucleotide metabolism	Pyrimidine metabolism
GCODGGCH_01356	GH01356	K06180	rluD	23S rRNA pseudouridine1911/1915/1917 synthase	EC:5.4.99.23	Brite Hierarchies	Protein families: genetic information processing	Ribosome biogenesis
GCODGGCH_01357	GH01357	K03101	lspA	signal peptidase II	EC:3.4.23.36	Genetic Information Processing	Folding, sorting and degradation	Protein export
GCODGGCH_01359	GH01359	K03469	rnhA, RNASEH1	ribonuclease HI	EC:3.1.26.4	Genetic Information Processing	Replication and repair	DNA replication
GCODGGCH_01360	GH01360	K07078	K07078	uncharacterized protein		Not Included in Pathway or Brite	Poorly characterized	Function unknown
GCODGGCH_01361	GH01361	K02424	tcyA, tcyJ, fliY	L-cystine transport system substrate-binding protein		Environmental Information Processing	Membrane transport	ABC transporters
GCODGGCH_01362	GH01362	K10009	tcyB, tcyL	L-cystine transport system permease protein		Environmental Information Processing	Membrane transport	ABC transporters
GCODGGCH_01365	GH01365	K07493	K07493	putative transposase		Not Included in Pathway or Brite	Unclassified: genetic information processing	Replication and repair
GCODGGCH_01368	GH01368	K07444	ypsC	putative N6-adenine-specific DNA methylase	EC:2.1.1.-	Not Included in Pathway or Brite	Unclassified: metabolism	Enzymes with EC numbers
GCODGGCH_01371	GH01371	K18220	tetM, tetO	ribosomal protection tetracycline resistance protein		Brite Hierarchies	Protein families: signaling and cellular processes	Antimicrobial resistance genes
GCODGGCH_01374	GH01374	K03700	recU	recombination protein U		Brite Hierarchies	Protein families: genetic information processing	DNA repair and recombination proteins
GCODGGCH_01375	GH01375	K05366	mrcA	penicillin-binding protein 1A	EC:2.4.99.28 3.4.16.4	Metabolism	Glycan biosynthesis and metabolism	Peptidoglycan biosynthesis
GCODGGCH_01377	GH01377	K19265	gpr	L-glyceraldehyde 3-phosphate reductase	EC:1.1.1.-	Not Included in Pathway or Brite	Unclassified: metabolism	Enzymes with EC numbers
GCODGGCH_01379	GH01379	K02086	dnaD	DNA replication protein		Not Included in Pathway or Brite	Unclassified: genetic information processing	Replication and repair
GCODGGCH_01380	GH01380	K01893	NARS, asnS	asparaginyl-tRNA synthetase	EC:6.1.1.22	Genetic Information Processing	Translation	Aminoacyl-tRNA biosynthesis
GCODGGCH_01382	GH01382	K03722	dinG	ATP-dependent DNA helicase DinG	EC:5.6.2.3	Brite Hierarchies	Protein families: genetic information processing	DNA repair and recombination proteins
GCODGGCH_01383	GH01383	K00869	MVK, mvaK1	mevalonate kinase	EC:2.7.1.36	Metabolism	Metabolism of terpenoids and polyketides	Terpenoid backbone biosynthesis
GCODGGCH_01384	GH01384	K01597	MVD, mvaD	diphosphomevalonate decarboxylase	EC:4.1.1.33	Metabolism	Metabolism of terpenoids and polyketides	Terpenoid backbone biosynthesis
GCODGGCH_01385	GH01385	K00938	E2.7.4.2, mvaK2	phosphomevalonate kinase	EC:2.7.4.2	Metabolism	Metabolism of terpenoids and polyketides	Terpenoid backbone biosynthesis
GCODGGCH_01386	GH01386	K01823	idi, IDI	isopentenyl-diphosphate Delta-isomerase	EC:5.3.3.2	Metabolism	Metabolism of terpenoids and polyketides	Terpenoid backbone biosynthesis
GCODGGCH_01389	GH01389	K07496	K07496	putative transposase		Not Included in Pathway or Brite	Unclassified: genetic information processing	Replication and repair
GCODGGCH_01390	GH01390	K07491	rayT	REP-associated tyrosine transposase		Not Included in Pathway or Brite	Unclassified: genetic information processing	Replication and repair
GCODGGCH_01392	GH01392	K21064	ycsE, yitU, ywtE	5-amino-6-(5-phospho-D-ribitylamino)uracil phosphatase	EC:3.1.3.104	Metabolism	Metabolism of cofactors and vitamins	Riboflavin metabolism
GCODGGCH_01393	GH01393	K07493	K07493	putative transposase		Not Included in Pathway or Brite	Unclassified: genetic information processing	Replication and repair
GCODGGCH_01398	GH01398	K10254	ohyA, sph	oleate hydratase	EC:4.2.1.53	Not Included in Pathway or Brite	Unclassified: metabolism	Enzymes with EC numbers
GCODGGCH_01400	GH01400	K00383	GSR, gor	glutathione reductase (NADPH)	EC:1.8.1.7	Metabolism	Metabolism of other amino acids	Glutathione metabolism
GCODGGCH_01402	GH01402	K00158	spxB, poxL	pyruvate oxidase	EC:1.2.3.3	Metabolism	Carbohydrate metabolism	Pyruvate metabolism
GCODGGCH_01407	GH01407	K07483	K07483	transposase		Not Included in Pathway or Brite	Unclassified: genetic information processing	Replication and repair
GCODGGCH_01408	GH01408	K07497	K07497	putative transposase		Not Included in Pathway or Brite	Unclassified: genetic information processing	Replication and repair
GCODGGCH_01409	GH01409	K07483	K07483	transposase		Not Included in Pathway or Brite	Unclassified: genetic information processing	Replication and repair
GCODGGCH_01410	GH01410	K07497	K07497	putative transposase		Not Included in Pathway or Brite	Unclassified: genetic information processing	Replication and repair
GCODGGCH_01413	GH01413	K00226	pyrD	dihydroorotate dehydrogenase (fumarate)	EC:1.3.98.1	Metabolism	Nucleotide metabolism	Pyrimidine metabolism
GCODGGCH_01414	GH01414	K01955	carB, CPA2	carbamoyl-phosphate synthase large subunit	EC:6.3.5.5	Metabolism	Nucleotide metabolism	Pyrimidine metabolism
GCODGGCH_01415	GH01415	K01956	carA, CPA1	carbamoyl-phosphate synthase small subunit	EC:6.3.5.5	Metabolism	Nucleotide metabolism	Pyrimidine metabolism
GCODGGCH_01416	GH01416	K01465	URA4, pyrC	dihydroorotase	EC:3.5.2.3	Metabolism	Nucleotide metabolism	Pyrimidine metabolism
GCODGGCH_01417	GH01417	K00609	pyrB, PYR2	aspartate carbamoyltransferase catalytic subunit	EC:2.1.3.2	Metabolism	Nucleotide metabolism	Pyrimidine metabolism
GCODGGCH_01420	GH01420	K07493	K07493	putative transposase		Not Included in Pathway or Brite	Unclassified: genetic information processing	Replication and repair
GCODGGCH_01422	GH01422	K26285	gtfB	4,3-alpha-glucanotransferase	EC:2.4.1.390	Not Included in Pathway or Brite	Unclassified: metabolism	Enzymes with EC numbers
GCODGGCH_01423	GH01423	K07496	K07496	putative transposase		Not Included in Pathway or Brite	Unclassified: genetic information processing	Replication and repair
GCODGGCH_01424	GH01424	K07491	rayT	REP-associated tyrosine transposase		Not Included in Pathway or Brite	Unclassified: genetic information processing	Replication and repair
GCODGGCH_01425	GH01425	K02884	RP-L19, MRPL19, rplS	large subunit ribosomal protein L19		Genetic Information Processing	Translation	Ribosome
GCODGGCH_01426	GH01426	K03294	TC.APA	basic amino acid/polyamine antiporter, APA family		Not Included in Pathway or Brite	Unclassified: signaling and cellular processes	Transport
GCODGGCH_01427	GH01427	K00554	trmD	tRNA (guanine37-N1)-methyltransferase	EC:2.1.1.228	Brite Hierarchies	Protein families: genetic information processing	Transfer RNA biogenesis
GCODGGCH_01428	GH01428	K02860	rimM	16S rRNA processing protein RimM		Brite Hierarchies	Protein families: genetic information processing	Ribosome biogenesis
GCODGGCH_01429	GH01429	K06960	K06960	uncharacterized protein		Not Included in Pathway or Brite	Poorly characterized	Function unknown
GCODGGCH_01430	GH01430	K02959	RP-S16, MRPS16, rpsP	small subunit ribosomal protein S16		Genetic Information Processing	Translation	Ribosome
GCODGGCH_01431	GH01431	K02039	phoU	phosphate transport system protein		Not Included in Pathway or Brite	Unclassified: signaling and cellular processes	Others
GCODGGCH_01432	GH01432	K02036	pstB	phosphate transport system ATP-binding protein	EC:7.3.2.1	Environmental Information Processing	Membrane transport	ABC transporters
GCODGGCH_01433	GH01433	K02038	pstA	phosphate transport system permease protein		Environmental Information Processing	Membrane transport	ABC transporters
GCODGGCH_01434	GH01434	K02037	pstC	phosphate transport system permease protein		Environmental Information Processing	Membrane transport	ABC transporters
GCODGGCH_01435	GH01435	K02040	pstS	phosphate transport system substrate-binding protein		Environmental Information Processing	Membrane transport	ABC transporters
GCODGGCH_01436	GH01436	K07658	phoB1, phoP	two-component system, OmpR family, alkaline phosphatase synthesis response regulator PhoP		Environmental Information Processing	Signal transduction	Two-component system
GCODGGCH_01440	GH01440	K03106	SRP54, ffh	signal recognition particle subunit SRP54	EC:3.6.5.4	Genetic Information Processing	Folding, sorting and degradation	Protein export
GCODGGCH_01441	GH01441	K09787	K09787	uncharacterized protein		Not Included in Pathway or Brite	Poorly characterized	Function unknown
GCODGGCH_01442	GH01442	K03110	ftsY	fused signal recognition particle receptor		Genetic Information Processing	Folding, sorting and degradation	Protein export
GCODGGCH_01443	GH01443	K03529	smc	chromosome segregation protein		Brite Hierarchies	Protein families: genetic information processing	Chromosome and associated proteins
GCODGGCH_01444	GH01444	K03685	rnc, DROSHA, RNT1	ribonuclease III	EC:3.1.26.3	Genetic Information Processing	Translation	Ribosome biogenesis in eukaryotes
GCODGGCH_01445	GH01445	K02078	acpP, acpM	acyl carrier protein		Metabolism	Lipid metabolism	Fatty acid biosynthesis
GCODGGCH_01446	GH01446	K03621	plsX	phosphate acyltransferase	EC:2.3.1.274	Metabolism	Lipid metabolism	Glycerolipid metabolism
GCODGGCH_01447	GH01447	K03655	recG	ATP-dependent DNA helicase RecG	EC:5.6.2.4	Genetic Information Processing	Replication and repair	Homologous recombination
GCODGGCH_01448	GH01448	K07030	fakA	fatty acid kinase	EC:2.7.2.18	Not Included in Pathway or Brite	Unclassified: metabolism	Enzymes with EC numbers
GCODGGCH_01450	GH01450	K02902	RP-L28, MRPL28, rpmB	large subunit ribosomal protein L28		Genetic Information Processing	Translation	Ribosome
GCODGGCH_01451	GH01451	K00949	thiN, TPK1, THI80	thiamine pyrophosphokinase	EC:2.7.6.2	Metabolism	Metabolism of cofactors and vitamins	Thiamine metabolism
GCODGGCH_01452	GH01452	K01783	rpe, RPE	ribulose-phosphate 3-epimerase	EC:5.1.3.1	Metabolism	Carbohydrate metabolism	Pentose phosphate pathway
GCODGGCH_01453	GH01453	K06949	rsgA, engC	ribosome biogenesis GTPase / thiamine phosphate phosphatase	EC:3.6.1.- 3.1.3.100	Metabolism	Metabolism of cofactors and vitamins	Thiamine metabolism
GCODGGCH_01454	GH01454	K12132	prkC, stkP	eukaryotic-like serine/threonine-protein kinase	EC:2.7.11.1	Brite Hierarchies	Protein families: metabolism	Protein kinases
GCODGGCH_01455	GH01455	K20074	prpC, phpP	PPM family protein phosphatase	EC:3.1.3.16	Brite Hierarchies	Protein families: metabolism	Protein phosphatases and associated proteins
GCODGGCH_01456	GH01456	K03500	rsmB, sun	16S rRNA (cytosine967-C5)-methyltransferase	EC:2.1.1.176	Brite Hierarchies	Protein families: genetic information processing	Ribosome biogenesis
GCODGGCH_01457	GH01457	K00604	MTFMT, fmt	methionyl-tRNA formyltransferase	EC:2.1.2.9	Metabolism	Metabolism of cofactors and vitamins	One carbon pool by folate
GCODGGCH_01458	GH01458	K04066	priA	primosomal protein N' (replication factor Y) (superfamily II helicase)	EC:5.6.2.4	Genetic Information Processing	Replication and repair	Homologous recombination
GCODGGCH_01459	GH01459	K13038	coaBC, dfp	phosphopantothenoylcysteine decarboxylase / phosphopantothenate---cysteine ligase	EC:4.1.1.36 6.3.2.5	Metabolism	Metabolism of cofactors and vitamins	Pantothenate and CoA biosynthesis
GCODGGCH_01460	GH01460	K03060	rpoZ	DNA-directed RNA polymerase subunit omega	EC:2.7.7.6	Genetic Information Processing	Transcription	RNA polymerase
GCODGGCH_01461	GH01461	K00942	gmk, GUK1	guanylate kinase	EC:2.7.4.8	Metabolism	Nucleotide metabolism	Purine metabolism
GCODGGCH_01463	GH01463	K03631	recN	DNA repair protein RecN (Recombination protein N)		Brite Hierarchies	Protein families: genetic information processing	DNA repair and recombination proteins
GCODGGCH_01464	GH01464	K03402	argR, ahrC	transcriptional regulator of arginine metabolism		Brite Hierarchies	Protein families: genetic information processing	Transcription factors
GCODGGCH_01465	GH01465	K06442	tlyA	23S rRNA (cytidine1920-2'-O)/16S rRNA (cytidine1409-2'-O)-methyltransferase	EC:2.1.1.226 2.1.1.227	Brite Hierarchies	Protein families: genetic information processing	Ribosome biogenesis
GCODGGCH_01466	GH01466	K13789	GGPS	geranylgeranyl diphosphate synthase, type II	EC:2.5.1.1 2.5.1.10 2.5.1.29	Metabolism	Metabolism of terpenoids and polyketides	Terpenoid backbone biosynthesis
GCODGGCH_01467	GH01467	K03602	xseB	exodeoxyribonuclease VII small subunit	EC:3.1.11.6	Genetic Information Processing	Replication and repair	Mismatch repair
GCODGGCH_01468	GH01468	K03601	xseA	exodeoxyribonuclease VII large subunit	EC:3.1.11.6	Genetic Information Processing	Replication and repair	Mismatch repair
GCODGGCH_01469	GH01469	K01491	folD	methylenetetrahydrofolate dehydrogenase (NADP+) / methenyltetrahydrofolate cyclohydrolase	EC:1.5.1.5 3.5.4.9	Metabolism	Energy metabolism	Carbon fixation pathways in prokaryotes
GCODGGCH_01470	GH01470	K03625	nusB	transcription antitermination protein NusB		Brite Hierarchies	Protein families: genetic information processing	Transcription machinery
GCODGGCH_01472	GH01472	K01262	pepP	Xaa-Pro aminopeptidase	EC:3.4.11.9	Brite Hierarchies	Protein families: metabolism	Peptidases and inhibitors
GCODGGCH_01473	GH01473	K02899	RP-L27, MRPL27, rpmA	large subunit ribosomal protein L27		Genetic Information Processing	Translation	Ribosome
GCODGGCH_01474	GH01474	K07584	ysxB	uncharacterized protein		Not Included in Pathway or Brite	Poorly characterized	Function unknown
GCODGGCH_01475	GH01475	K02888	RP-L21, MRPL21, rplU	large subunit ribosomal protein L21		Genetic Information Processing	Translation	Ribosome
GCODGGCH_01482	GH01482	K01915	glnA, GLUL	glutamine synthetase	EC:6.3.1.2	Metabolism	Carbohydrate metabolism	Glyoxylate and dicarboxylate metabolism
GCODGGCH_01483	GH01483	K00791	miaA, TRIT1	tRNA dimethylallyltransferase	EC:2.5.1.75	Metabolism	Metabolism of terpenoids and polyketides	Zeatin biosynthesis
GCODGGCH_01486	GH01486	K25026	glk	glucokinase	EC:2.7.1.2	Metabolism	Carbohydrate metabolism	Glycolysis / Gluconeogenesis
GCODGGCH_01488	GH01488	K19225	gluP	rhomboid protease GluP	EC:3.4.21.105	Brite Hierarchies	Protein families: metabolism	Peptidases and inhibitors
GCODGGCH_01489	GH01489	K01934	MTHFS	5-formyltetrahydrofolate cyclo-ligase	EC:6.3.3.2	Metabolism	Metabolism of cofactors and vitamins	One carbon pool by folate
GCODGGCH_01490	GH01490	K02913	RP-L33, MRPL33, rpmG	large subunit ribosomal protein L33		Genetic Information Processing	Translation	Ribosome
GCODGGCH_01491	GH01491	K21465	pbpA	penicillin-binding protein A		Metabolism	Glycan biosynthesis and metabolism	Peptidoglycan biosynthesis
GCODGGCH_01493	GH01493	K03624	greA	transcription elongation factor GreA		Brite Hierarchies	Protein families: genetic information processing	Transcription machinery
GCODGGCH_01494	GH01494	K00876	udk, UCK	uridine kinase	EC:2.7.1.48	Metabolism	Nucleotide metabolism	Pyrimidine metabolism
GCODGGCH_01495	GH01495	K01890	FARSB, pheT	phenylalanyl-tRNA synthetase beta chain	EC:6.1.1.20	Genetic Information Processing	Translation	Aminoacyl-tRNA biosynthesis
GCODGGCH_01496	GH01496	K01889	FARSA, pheS	phenylalanyl-tRNA synthetase alpha chain	EC:6.1.1.20	Genetic Information Processing	Translation	Aminoacyl-tRNA biosynthesis
GCODGGCH_01498	GH01498	K06950	K06950	uncharacterized protein		Not Included in Pathway or Brite	Poorly characterized	Function unknown
GCODGGCH_01499	GH01499	K03437	spoU	RNA methyltransferase, TrmH family		Brite Hierarchies	Protein families: genetic information processing	Transfer RNA biogenesis
GCODGGCH_01500	GH01500	K01512	acyP	acylphosphatase	EC:3.6.1.7	Metabolism	Carbohydrate metabolism	Pyruvate metabolism
GCODGGCH_01501	GH01501	K03217	yidC, spoIIIJ, OXA1, ccfA	YidC/Oxa1 family membrane protein insertase		Genetic Information Processing	Folding, sorting and degradation	Protein export
GCODGGCH_01502	GH01502	K01462	PDF, def	peptide deformylase	EC:3.5.1.88	Not Included in Pathway or Brite	Unclassified: metabolism	Enzymes with EC numbers
GCODGGCH_01503	GH01503	K26937	dinF, mepA, vmrA	MATE family, multidrug efflux pump		Brite Hierarchies	Protein families: signaling and cellular processes	Transporters
GCODGGCH_01504	GH01504	K18940	arlS	two-component system, OmpR family, sensor histidine kinase ArlS	EC:2.7.13.3	Environmental Information Processing	Signal transduction	Two-component system
GCODGGCH_01505	GH01505	K18941	arlR	two-component system, OmpR family, response regulator ArlR		Environmental Information Processing	Signal transduction	Two-component system
GCODGGCH_01506	GH01506	K02911	RP-L32, MRPL32, rpmF	large subunit ribosomal protein L32		Genetic Information Processing	Translation	Ribosome
GCODGGCH_01507	GH01507	K07040	yceD, ylbN	DUF177 domain-containing protein		Brite Hierarchies	Protein families: genetic information processing	Ribosome biogenesis
GCODGGCH_01508	GH01508	K27343	tmcAL	tRNAmet cytidine acetate ligase	EC:6.3.1.22	Brite Hierarchies	Protein families: genetic information processing	Transfer RNA biogenesis
GCODGGCH_01510	GH01510	K09710	ybeB	ribosome-associated protein		Brite Hierarchies	Protein families: genetic information processing	Ribosome biogenesis
GCODGGCH_01512	GH01512	K00969	nadD	nicotinate-nucleotide adenylyltransferase	EC:2.7.7.18	Metabolism	Metabolism of cofactors and vitamins	Nicotinate and nicotinamide metabolism
GCODGGCH_01513	GH01513	K07574	yhbY	RNA-binding protein		Brite Hierarchies	Protein families: genetic information processing	Ribosome biogenesis
GCODGGCH_01514	GH01514	K06948	yqeH	30S ribosome assembly GTPase		Brite Hierarchies	Protein families: genetic information processing	Ribosome biogenesis
GCODGGCH_01515	GH01515	K07015	yqeG	putative phosphatase	EC:3.1.3.-	Not Included in Pathway or Brite	Unclassified: metabolism	Enzymes with EC numbers
GCODGGCH_01518	GH01518	K02887	RP-L20, MRPL20, rplT	large subunit ribosomal protein L20		Genetic Information Processing	Translation	Ribosome
GCODGGCH_01519	GH01519	K02916	RP-L35, MRPL35, rpmI	large subunit ribosomal protein L35		Genetic Information Processing	Translation	Ribosome
GCODGGCH_01520	GH01520	K02520	infC, MTIF3	translation initiation factor IF-3		Brite Hierarchies	Protein families: genetic information processing	Translation factors
GCODGGCH_01521	GH01521	K11144	dnaI	primosomal protein DnaI		Brite Hierarchies	Protein families: genetic information processing	DNA replication proteins
GCODGGCH_01522	GH01522	K03346	dnaB	replication initiation and membrane attachment protein		Brite Hierarchies	Protein families: genetic information processing	DNA replication proteins
GCODGGCH_01523	GH01523	K07738	nrdR	transcriptional repressor NrdR		Brite Hierarchies	Protein families: genetic information processing	Transcription factors
GCODGGCH_01524	GH01524	K00859	coaE	dephospho-CoA kinase	EC:2.7.1.24	Metabolism	Metabolism of cofactors and vitamins	Pantothenate and CoA biosynthesis
GCODGGCH_01525	GH01525	K10563	mutM, fpg	formamidopyrimidine-DNA glycosylase	EC:3.2.2.23 4.2.99.18	Genetic Information Processing	Replication and repair	Base excision repair
GCODGGCH_01526	GH01526	K02335	polA	DNA polymerase I	EC:2.7.7.7	Genetic Information Processing	Replication and repair	DNA replication
GCODGGCH_01527	GH01527	K06889	K06889	uncharacterized protein		Not Included in Pathway or Brite	Poorly characterized	Function unknown
GCODGGCH_01528	GH01528	K06890	K06890	uncharacterized protein		Not Included in Pathway or Brite	Poorly characterized	Function unknown
GCODGGCH_01529	GH01529	K01924	murC	UDP-N-acetylmuramate--alanine ligase	EC:6.3.2.8	Metabolism	Glycan biosynthesis and metabolism	Peptidoglycan biosynthesis
GCODGGCH_01530	GH01530	K06878	K06878	tRNA-binding protein		Not Included in Pathway or Brite	Poorly characterized	General function prediction only
GCODGGCH_01533	GH01533	K03439	trmB, METTL1, TRM8	tRNA (guanine-N7-)-methyltransferase	EC:2.1.1.33	Brite Hierarchies	Protein families: genetic information processing	Transfer RNA biogenesis
GCODGGCH_01534	GH01534	K25157	ecsB	ABC-2 type transport system permease protein		Brite Hierarchies	Protein families: signaling and cellular processes	Transporters
GCODGGCH_01535	GH01535	K25158	ecsA	ABC-2 type transport system ATP-binding protein		Brite Hierarchies	Protein families: signaling and cellular processes	Transporters
GCODGGCH_01536	GH01536	K02503	HINT1_2, hinT, hit	histidine triad (HIT) family protein	EC:3.9.1.-	Brite Hierarchies	Protein families: genetic information processing	Transfer RNA biogenesis
GCODGGCH_01538	GH01538	K07533	prsA	foldase protein PrsA	EC:5.2.1.8	Brite Hierarchies	Protein families: genetic information processing	Chaperones and folding catalysts
GCODGGCH_01539	GH01539	K03698	cbf, cbf1	3'-5' exoribonuclease	EC:3.1.-.-	Brite Hierarchies	Protein families: genetic information processing	Messenger RNA biogenesis
GCODGGCH_01541	GH01541	K12555	pbp2A	penicillin-binding protein 2A	EC:2.4.99.28 3.4.16.4	Metabolism	Glycan biosynthesis and metabolism	Peptidoglycan biosynthesis
GCODGGCH_01542	GH01542	K01887	RARS, argS	arginyl-tRNA synthetase	EC:6.1.1.19	Genetic Information Processing	Translation	Aminoacyl-tRNA biosynthesis
GCODGGCH_01546	GH01546	K00796	folP	dihydropteroate synthase	EC:2.5.1.15	Metabolism	Metabolism of cofactors and vitamins	Folate biosynthesis
GCODGGCH_01547	GH01547	K01519	rdgB, ITPA	XTP/dITP diphosphohydrolase	EC:3.6.1.66	Metabolism	Nucleotide metabolism	Purine metabolism
GCODGGCH_01548	GH01548	K11754	folC	dihydrofolate synthase / folylpolyglutamate synthase	EC:6.3.2.12 6.3.2.17	Metabolism	Metabolism of cofactors and vitamins	Folate biosynthesis
GCODGGCH_01549	GH01549	K01495	GCH1, folE	GTP cyclohydrolase IA	EC:3.5.4.16	Metabolism	Metabolism of cofactors and vitamins	Folate biosynthesis
GCODGGCH_01550	GH01550	K00950	folK	2-amino-4-hydroxy-6-hydroxymethyldihydropteridine diphosphokinase	EC:2.7.6.3	Metabolism	Metabolism of cofactors and vitamins	Folate biosynthesis
GCODGGCH_01551	GH01551	K01633	folB	7,8-dihydroneopterin aldolase/epimerase/oxygenase	EC:4.1.2.25 5.1.99.8 1.13.11.81	Metabolism	Metabolism of cofactors and vitamins	Folate biosynthesis
GCODGGCH_01552	GH01552	K07052	K07052	CAAX protease family protein		Brite Hierarchies	Protein families: metabolism	Peptidases and inhibitors
GCODGGCH_01553	GH01553	K02529	galR	LacI family transcriptional regulator, galactose operon repressor		Brite Hierarchies	Protein families: genetic information processing	Transcription factors
GCODGGCH_01559	GH01559	K01274	pepV	beta-Ala-Xaa dipeptidase	EC:3.4.13.-	Brite Hierarchies	Protein families: metabolism	Peptidases and inhibitors
GCODGGCH_01560	GH01560	K17758	nnrD	ADP-dependent NAD(P)H-hydrate dehydratase	EC:4.2.1.136	Not Included in Pathway or Brite	Unclassified: metabolism	Enzymes with EC numbers
GCODGGCH_01564	GH01564	K01869	LARS, leuS	leucyl-tRNA synthetase	EC:6.1.1.4	Genetic Information Processing	Translation	Aminoacyl-tRNA biosynthesis
GCODGGCH_01566	GH01566	K00147	proA	glutamate-5-semialdehyde dehydrogenase	EC:1.2.1.41	Metabolism	Amino acid metabolism	Arginine and proline metabolism
GCODGGCH_01567	GH01567	K00931	proB	glutamate 5-kinase	EC:2.7.2.11	Metabolism	Amino acid metabolism	Arginine and proline metabolism
GCODGGCH_01568	GH01568	K00789	metK, MAT	S-adenosylmethionine synthetase	EC:2.5.1.6	Metabolism	Amino acid metabolism	Cysteine and methionine metabolism
GCODGGCH_01571	GH01571	K01246	tag	DNA-3-methyladenine glycosylase I	EC:3.2.2.20	Genetic Information Processing	Replication and repair	Base excision repair
GCODGGCH_01573	GH01573	K09825	perR	Fur family transcriptional regulator, peroxide stress response regulator		Brite Hierarchies	Protein families: genetic information processing	Transcription factors
GCODGGCH_01574	GH01574	K03293	TC.AAT	amino acid transporter, AAT family		Not Included in Pathway or Brite	Unclassified: signaling and cellular processes	Transport
GCODGGCH_01578	GH01578	K07496	K07496	putative transposase		Not Included in Pathway or Brite	Unclassified: genetic information processing	Replication and repair
GCODGGCH_01579	GH01579	K07491	rayT	REP-associated tyrosine transposase		Not Included in Pathway or Brite	Unclassified: genetic information processing	Replication and repair
GCODGGCH_01584	GH01584	K23259	adh	isopropanol dehydrogenase (NADP+)	EC:1.1.1.80	Metabolism	Carbohydrate metabolism	Butanoate metabolism
GCODGGCH_01587	GH01587	K04068	nrdG	anaerobic ribonucleoside-triphosphate reductase activating protein	EC:1.97.1.4	Not Included in Pathway or Brite	Unclassified: metabolism	Enzymes with EC numbers
GCODGGCH_01588	GH01588	K21636	nrdD	ribonucleoside-triphosphate reductase (formate)	EC:1.1.98.6	Metabolism	Nucleotide metabolism	Purine metabolism
GCODGGCH_01589	GH01589	K17077	artQ	arginine/lysine/histidine transport system permease protein		Environmental Information Processing	Membrane transport	ABC transporters
GCODGGCH_01590	GH01590	K23059	artP, artI	arginine/lysine/histidine transporter system substrate-binding protein		Environmental Information Processing	Membrane transport	ABC transporters
GCODGGCH_01591	GH01591	K03297	emrE, qac, mmr, smr	small multidrug resistance pump		Brite Hierarchies	Protein families: signaling and cellular processes	Transporters
GCODGGCH_01610	GH01610	K07027	K07027	glycosyltransferase 2 family protein		Not Included in Pathway or Brite	Unclassified: metabolism	Glycan metabolism
GCODGGCH_01611	GH01611	K13678	cpoA	1,2-diacylglycerol-3-alpha-glucose alpha-1,2-galactosyltransferase	EC:2.4.1.-	Metabolism	Glycan biosynthesis and metabolism	Teichoic acid biosynthesis
GCODGGCH_01612	GH01612	K19002	mgs, bgsB	1,2-diacylglycerol 3-alpha-glucosyltransferase	EC:2.4.1.337	Metabolism	Lipid metabolism	Glycerolipid metabolism
GCODGGCH_01613	GH01613	K08483	ptsI	phosphoenolpyruvate-protein phosphotransferase (PTS system enzyme I)	EC:2.7.3.9	Environmental Information Processing	Membrane transport	Phosphotransferase system (PTS)
GCODGGCH_01614	GH01614	K02784	ptsH	phosphocarrier protein HPr		Environmental Information Processing	Membrane transport	Phosphotransferase system (PTS)
GCODGGCH_01616	GH01616	K03697	clpE	ATP-dependent Clp protease ATP-binding subunit ClpE		Brite Hierarchies	Protein families: genetic information processing	Chaperones and folding catalysts
GCODGGCH_01619	GH01619	K00763	pncB, NAPRT1	nicotinate phosphoribosyltransferase	EC:6.3.4.21	Metabolism	Metabolism of cofactors and vitamins	Nicotinate and nicotinamide metabolism
GCODGGCH_01622	GH01622	K00286	proC	pyrroline-5-carboxylate reductase	EC:1.5.1.2	Metabolism	Amino acid metabolism	Arginine and proline metabolism
GCODGGCH_01624	GH01624	K17810	asl	D-aspartate ligase	EC:6.3.1.12	Not Included in Pathway or Brite	Unclassified: metabolism	Enzymes with EC numbers
GCODGGCH_01625	GH01625	K07496	K07496	putative transposase		Not Included in Pathway or Brite	Unclassified: genetic information processing	Replication and repair
GCODGGCH_01626	GH01626	K07491	rayT	REP-associated tyrosine transposase		Not Included in Pathway or Brite	Unclassified: genetic information processing	Replication and repair
GCODGGCH_01628	GH01628	K01990	ABC-2.A	ABC-2 type transport system ATP-binding protein		Brite Hierarchies	Protein families: signaling and cellular processes	Transporters
GCODGGCH_01630	GH01630	K01710	rfbB, rmlB, rffG	dTDP-glucose 4,6-dehydratase	EC:4.2.1.46	Metabolism	Glycan biosynthesis and metabolism	O-Antigen nucleotide sugar biosynthesis
GCODGGCH_01634	GH01634	K02837	prfC	peptide chain release factor 3		Brite Hierarchies	Protein families: genetic information processing	Translation factors
GCODGGCH_01635	GH01635	K20534	gtrB	polyisoprenyl-phosphate glycosyltransferase	EC:2.4.-.-	Brite Hierarchies	Protein families: metabolism	Lipopolysaccharide biosynthesis proteins
GCODGGCH_01637	GH01637	K12999	rgpI	glucosyltransferase	EC:2.4.1.-	Brite Hierarchies	Protein families: metabolism	Lipopolysaccharide biosynthesis proteins
GCODGGCH_01645	GH01645	K01854	glf	UDP-galactopyranose mutase	EC:5.4.99.9	Metabolism	Carbohydrate metabolism	Galactose metabolism
GCODGGCH_01646	GH01646	K19420	epsA, capA	protein tyrosine kinase modulator		Brite Hierarchies	Protein families: signaling and cellular processes	Transporters
GCODGGCH_01650	GH01650	K03565	recX	regulatory protein		Brite Hierarchies	Protein families: genetic information processing	DNA repair and recombination proteins
GCODGGCH_01653	GH01653	K07058	K07058	membrane protein		Not Included in Pathway or Brite	Poorly characterized	General function prediction only
GCODGGCH_01655	GH01655	K01265	map	methionyl aminopeptidase	EC:3.4.11.18	Brite Hierarchies	Protein families: metabolism	Peptidases and inhibitors
GCODGGCH_01664	GH01664	K00016	LDH, ldh	L-lactate dehydrogenase	EC:1.1.1.27	Metabolism	Carbohydrate metabolism	Glycolysis / Gluconeogenesis
GCODGGCH_01669	GH01669	K04047	dps	starvation-inducible DNA-binding protein		Brite Hierarchies	Protein families: genetic information processing	Chromosome and associated proteins
GCODGGCH_01671	GH01671	K01005	tagT_U_V	polyisoprenyl-teichoic acid--peptidoglycan teichoic acid transferase	EC:2.7.8.-	Metabolism	Glycan biosynthesis and metabolism	Teichoic acid biosynthesis
GCODGGCH_01676	GH01676	K00567	ogt, MGMT	methylated-DNA-[protein]-cysteine S-methyltransferase	EC:2.1.1.63	Brite Hierarchies	Protein families: genetic information processing	DNA repair and recombination proteins
GCODGGCH_01680	GH01680	K06988	fno	8-hydroxy-5-deazaflavin:NADPH oxidoreductase	EC:1.5.1.40	Not Included in Pathway or Brite	Unclassified: metabolism	Enzymes with EC numbers
GCODGGCH_01683	GH01683	K19055	prdX, proX	Ala-tRNA(Pro) deacylase	EC:3.1.1.-	Brite Hierarchies	Protein families: genetic information processing	Transfer RNA biogenesis
GCODGGCH_01684	GH01684	K01482	DDAH, ddaH	dimethylargininase	EC:3.5.3.18	Brite Hierarchies	Protein families: signaling and cellular processes	Exosome
GCODGGCH_01686	GH01686	K03315	nhaC	Na+:H+ antiporter, NhaC family		Brite Hierarchies	Protein families: signaling and cellular processes	Transporters
GCODGGCH_01687	GH01687	K07035	K07035	uncharacterized protein		Not Included in Pathway or Brite	Poorly characterized	Function unknown
GCODGGCH_01688	GH01688	K19158	yoeB	toxin YoeB	EC:3.1.-.-	Brite Hierarchies	Protein families: signaling and cellular processes	Prokaryotic defense system
GCODGGCH_01689	GH01689	K19159	yefM	antitoxin YefM		Brite Hierarchies	Protein families: signaling and cellular processes	Prokaryotic defense system
GCODGGCH_01691	GH01691	K07493	K07493	putative transposase		Not Included in Pathway or Brite	Unclassified: genetic information processing	Replication and repair
GCODGGCH_01693	GH01693	K05910	npr	NADH peroxidase	EC:1.11.1.1	Not Included in Pathway or Brite	Unclassified: metabolism	Enzymes with EC numbers
GCODGGCH_01696	GH01696	K07497	K07497	putative transposase		Not Included in Pathway or Brite	Unclassified: genetic information processing	Replication and repair
GCODGGCH_01698	GH01698	K21562	flp	CRP/FNR family transcriptional regulator, anaerobic regulatory protein		Brite Hierarchies	Protein families: genetic information processing	Transcription factors
GCODGGCH_01701	GH01701	K01534	zntA	Zn2+/Cd2+-exporting ATPase	EC:7.2.2.12 7.2.2.21	Not Included in Pathway or Brite	Unclassified: metabolism	Enzymes with EC numbers
GCODGGCH_01706	GH01706	K07493	K07493	putative transposase		Not Included in Pathway or Brite	Unclassified: genetic information processing	Replication and repair
GCODGGCH_01707	GH01707	K03215	rumA	23S rRNA (uracil1939-C5)-methyltransferase	EC:2.1.1.190	Brite Hierarchies	Protein families: genetic information processing	Ribosome biogenesis
GCODGGCH_01708	GH01708	K07029	dagK	diacylglycerol kinase (ATP)	EC:2.7.1.107	Metabolism	Lipid metabolism	Glycerolipid metabolism
GCODGGCH_01709	GH01709	K02434	gatB, PET112	aspartyl-tRNA(Asn)/glutamyl-tRNA(Gln) amidotransferase subunit B	EC:6.3.5.6 6.3.5.7	Genetic Information Processing	Translation	Aminoacyl-tRNA biosynthesis
GCODGGCH_01710	GH01710	K02433	gatA, QRSL1	aspartyl-tRNA(Asn)/glutamyl-tRNA(Gln) amidotransferase subunit A	EC:6.3.5.6 6.3.5.7	Genetic Information Processing	Translation	Aminoacyl-tRNA biosynthesis
GCODGGCH_01711	GH01711	K02435	gatC, GATC	aspartyl-tRNA(Asn)/glutamyl-tRNA(Gln) amidotransferase subunit C	EC:6.3.5.6 6.3.5.7	Genetic Information Processing	Translation	Aminoacyl-tRNA biosynthesis
GCODGGCH_01713	GH01713	K01972	E6.5.1.2, ligA, ligB	DNA ligase (NAD+)	EC:6.5.1.2	Genetic Information Processing	Replication and repair	DNA replication
GCODGGCH_01714	GH01714	K03657	uvrD, pcrA	ATP-dependent DNA helicase UvrD/PcrA	EC:5.6.2.4	Genetic Information Processing	Replication and repair	Nucleotide excision repair
GCODGGCH_01715	GH01715	K01589	purK	5-(carboxyamino)imidazole ribonucleotide synthase	EC:6.3.4.18	Metabolism	Nucleotide metabolism	Purine metabolism
GCODGGCH_01716	GH01716	K03816	xpt	xanthine phosphoribosyltransferase	EC:2.4.2.22	Metabolism	Nucleotide metabolism	Purine metabolism
GCODGGCH_01718	GH01718	K03366	butA, budC	meso-butanediol dehydrogenase / (S,S)-butanediol dehydrogenase / diacetyl reductase	EC:1.1.1.- 1.1.1.76 1.1.1.304	Metabolism	Carbohydrate metabolism	Butanoate metabolism
GCODGGCH_01719	GH01719	K07496	K07496	putative transposase		Not Included in Pathway or Brite	Unclassified: genetic information processing	Replication and repair
GCODGGCH_01721	GH01721	K02996	RP-S9, MRPS9, rpsI	small subunit ribosomal protein S9		Genetic Information Processing	Translation	Ribosome
GCODGGCH_01722	GH01722	K02871	RP-L13, MRPL13, rplM	large subunit ribosomal protein L13		Genetic Information Processing	Translation	Ribosome
GCODGGCH_01723	GH01723	K06173	truA, PUS1	tRNA pseudouridine38-40 synthase	EC:5.4.99.12	Brite Hierarchies	Protein families: genetic information processing	Transfer RNA biogenesis
GCODGGCH_01724	GH01724	K16785	ecfT	energy-coupling factor transport system permease protein		Environmental Information Processing	Membrane transport	ABC transporters
GCODGGCH_01725	GH01725	K16787	ecfA2	energy-coupling factor transport system ATP-binding protein	EC:7.-.-.-	Environmental Information Processing	Membrane transport	ABC transporters
GCODGGCH_01726	GH01726	K16786	ecfA1	energy-coupling factor transport system ATP-binding protein	EC:7.-.-.-	Environmental Information Processing	Membrane transport	ABC transporters
GCODGGCH_01727	GH01727	K02879	RP-L17, MRPL17, rplQ	large subunit ribosomal protein L17		Genetic Information Processing	Translation	Ribosome
GCODGGCH_01728	GH01728	K03040	rpoA	DNA-directed RNA polymerase subunit alpha	EC:2.7.7.6	Genetic Information Processing	Transcription	RNA polymerase
GCODGGCH_01729	GH01729	K02948	RP-S11, MRPS11, rpsK	small subunit ribosomal protein S11		Genetic Information Processing	Translation	Ribosome
GCODGGCH_01730	GH01730	K02952	RP-S13, rpsM	small subunit ribosomal protein S13		Genetic Information Processing	Translation	Ribosome
GCODGGCH_01731	GH01731	K02919	RP-L36, MRPL36, rpmJ	large subunit ribosomal protein L36		Genetic Information Processing	Translation	Ribosome
GCODGGCH_01732	GH01732	K02518	infA	translation initiation factor IF-1		Brite Hierarchies	Protein families: genetic information processing	Translation factors
GCODGGCH_01733	GH01733	K00939	adk, AK	adenylate kinase	EC:2.7.4.3	Metabolism	Nucleotide metabolism	Purine metabolism
GCODGGCH_01734	GH01734	K03076	secY	preprotein translocase subunit SecY		Genetic Information Processing	Folding, sorting and degradation	Protein export
GCODGGCH_01735	GH01735	K02876	RP-L15, MRPL15, rplO	large subunit ribosomal protein L15		Genetic Information Processing	Translation	Ribosome
GCODGGCH_01736	GH01736	K02907	RP-L30, MRPL30, rpmD	large subunit ribosomal protein L30		Genetic Information Processing	Translation	Ribosome
GCODGGCH_01737	GH01737	K02988	RP-S5, MRPS5, rpsE	small subunit ribosomal protein S5		Genetic Information Processing	Translation	Ribosome
GCODGGCH_01738	GH01738	K02881	RP-L18, MRPL18, rplR	large subunit ribosomal protein L18		Genetic Information Processing	Translation	Ribosome
GCODGGCH_01739	GH01739	K02933	RP-L6, MRPL6, rplF	large subunit ribosomal protein L6		Genetic Information Processing	Translation	Ribosome
GCODGGCH_01740	GH01740	K02994	RP-S8, MRPS8, rpsH	small subunit ribosomal protein S8		Genetic Information Processing	Translation	Ribosome
GCODGGCH_01741	GH01741	K02954	RP-S14, MRPS14, rpsN	small subunit ribosomal protein S14		Genetic Information Processing	Translation	Ribosome
GCODGGCH_01742	GH01742	K02931	RP-L5, MRPL5, rplE	large subunit ribosomal protein L5		Genetic Information Processing	Translation	Ribosome
GCODGGCH_01743	GH01743	K02895	RP-L24, MRPL24, rplX	large subunit ribosomal protein L24		Genetic Information Processing	Translation	Ribosome
GCODGGCH_01744	GH01744	K02874	RP-L14, MRPL14, rplN	large subunit ribosomal protein L14		Genetic Information Processing	Translation	Ribosome
GCODGGCH_01745	GH01745	K02961	RP-S17, MRPS17, rpsQ	small subunit ribosomal protein S17		Genetic Information Processing	Translation	Ribosome
GCODGGCH_01746	GH01746	K02904	RP-L29, rpmC	large subunit ribosomal protein L29		Genetic Information Processing	Translation	Ribosome
GCODGGCH_01747	GH01747	K02878	RP-L16, MRPL16, rplP	large subunit ribosomal protein L16		Genetic Information Processing	Translation	Ribosome
GCODGGCH_01748	GH01748	K02982	RP-S3, rpsC	small subunit ribosomal protein S3		Genetic Information Processing	Translation	Ribosome
GCODGGCH_01749	GH01749	K02890	RP-L22, MRPL22, rplV	large subunit ribosomal protein L22		Genetic Information Processing	Translation	Ribosome
GCODGGCH_01750	GH01750	K02965	RP-S19, RSM19, rpsS	small subunit ribosomal protein S19		Genetic Information Processing	Translation	Ribosome
GCODGGCH_01751	GH01751	K02886	RP-L2, MRPL2, RML2, rplB	large subunit ribosomal protein L2		Genetic Information Processing	Translation	Ribosome
GCODGGCH_01752	GH01752	K02892	RP-L23, MRPL23, rplW	large subunit ribosomal protein L23		Genetic Information Processing	Translation	Ribosome
GCODGGCH_01753	GH01753	K02926	RP-L4, MRPL4, rplD	large subunit ribosomal protein L4		Genetic Information Processing	Translation	Ribosome
GCODGGCH_01754	GH01754	K02906	RP-L3, MRPL3, rplC	large subunit ribosomal protein L3		Genetic Information Processing	Translation	Ribosome
GCODGGCH_01755	GH01755	K02946	RP-S10, MRPS10, rpsJ	small subunit ribosomal protein S10		Genetic Information Processing	Translation	Ribosome
GCODGGCH_01756	GH01756	K02355	fusA, GFM, EFG	elongation factor G		Brite Hierarchies	Protein families: genetic information processing	Translation factors
GCODGGCH_01757	GH01757	K02992	RP-S7, MRPS7, rpsG	small subunit ribosomal protein S7		Genetic Information Processing	Translation	Ribosome
GCODGGCH_01758	GH01758	K02950	RP-S12, MRPS12, rpsL	small subunit ribosomal protein S12		Genetic Information Processing	Translation	Ribosome
GCODGGCH_01759	GH01759	K02236	comC	leader peptidase (prepilin peptidase) / N-methyltransferase	EC:3.4.23.43 2.1.1.-	Brite Hierarchies	Protein families: signaling and cellular processes	Secretion system
GCODGGCH_01761	GH01761	K07010	K07010	putative glutamine amidotransferase		Brite Hierarchies	Protein families: metabolism	Peptidases and inhibitors
GCODGGCH_01762	GH01762	K03046	rpoC	DNA-directed RNA polymerase subunit beta'	EC:2.7.7.6	Genetic Information Processing	Transcription	RNA polymerase
GCODGGCH_01763	GH01763	K03043	rpoB	DNA-directed RNA polymerase subunit beta	EC:2.7.7.6	Genetic Information Processing	Transcription	RNA polymerase
GCODGGCH_01765	GH01765	K03696	clpC	ATP-dependent Clp protease ATP-binding subunit ClpC		Brite Hierarchies	Protein families: genetic information processing	Chaperones and folding catalysts
GCODGGCH_01766	GH01766	K03708	ctsR	transcriptional regulator of stress and heat shock response		Brite Hierarchies	Protein families: genetic information processing	Transcription factors
GCODGGCH_01767	GH01767	K13953	adhP	alcohol dehydrogenase, propanol-preferring	EC:1.1.1.1	Metabolism	Carbohydrate metabolism	Glycolysis / Gluconeogenesis
GCODGGCH_01771	GH01771	K16925	ykoE	energy-coupling factor transport system permease protein		Brite Hierarchies	Protein families: signaling and cellular processes	Transporters
GCODGGCH_01772	GH01772	K06153	bacA	undecaprenyl-diphosphatase	EC:3.6.1.27	Metabolism	Glycan biosynthesis and metabolism	Peptidoglycan biosynthesis
GCODGGCH_01781	GH01781	K11733	lysP	lysine-specific permease		Brite Hierarchies	Protein families: signaling and cellular processes	Transporters
GCODGGCH_01787	GH01787	K03704	cspA	cold shock protein		Not Included in Pathway or Brite	Unclassified: genetic information processing	Transcription
GCODGGCH_01788	GH01788	K03709	troR, sirR, scaR, mntR	DtxR family transcriptional regulator, Mn-dependent transcriptional regulator		Brite Hierarchies	Protein families: genetic information processing	Transcription factors
GCODGGCH_01789	GH01789	K16264	czcD, zitB	cobalt-zinc-cadmium efflux system protein		Brite Hierarchies	Protein families: signaling and cellular processes	Transporters
GCODGGCH_01790	GH01790	K22736	VIT	vacuolar iron transporter family protein		Brite Hierarchies	Protein families: signaling and cellular processes	Transporters
GCODGGCH_01791	GH01791	K22736	VIT	vacuolar iron transporter family protein		Brite Hierarchies	Protein families: signaling and cellular processes	Transporters
GCODGGCH_01793	GH01793	K02348	elaA	ElaA protein		Not Included in Pathway or Brite	Poorly characterized	General function prediction only
GCODGGCH_01795	GH01795	K12574	rnj	ribonuclease J	EC:3.1.-.-	Genetic Information Processing	Folding, sorting and degradation	RNA degradation
GCODGGCH_01802	GH01802	K06180	rluD	23S rRNA pseudouridine1911/1915/1917 synthase	EC:5.4.99.23	Brite Hierarchies	Protein families: genetic information processing	Ribosome biogenesis
GCODGGCH_01804	GH01804	K14205	mprF, fmtC	phosphatidylglycerol lysyltransferase	EC:2.3.2.3	Environmental Information Processing	Signal transduction	Two-component system
GCODGGCH_01805	GH01805	K03152	thiJ	protein deglycase	EC:3.5.1.124	Brite Hierarchies	Protein families: metabolism	Peptidases and inhibitors
GCODGGCH_01807	GH01807	K21929	udg	uracil-DNA glycosylase	EC:3.2.2.27	Genetic Information Processing	Replication and repair	Base excision repair
GCODGGCH_01813	GH01813	K07497	K07497	putative transposase		Not Included in Pathway or Brite	Unclassified: genetic information processing	Replication and repair
GCODGGCH_01814	GH01814	K03319	TC.DASS	divalent anion:Na+ symporter, DASS family		Not Included in Pathway or Brite	Unclassified: signaling and cellular processes	Transport
GCODGGCH_01816	GH01816	K01679	E4.2.1.2B, fumC, FH	fumarate hydratase, class II	EC:4.2.1.2	Metabolism	Carbohydrate metabolism	Citrate cycle (TCA cycle)
GCODGGCH_01819	GH01819	K22212	mleA, mleS	malolactic enzyme	EC:4.1.1.101	Metabolism	Carbohydrate metabolism	Pyruvate metabolism
GCODGGCH_01822	GH01822	K07493	K07493	putative transposase		Not Included in Pathway or Brite	Unclassified: genetic information processing	Replication and repair
GCODGGCH_01823	GH01823	K07483	K07483	transposase		Not Included in Pathway or Brite	Unclassified: genetic information processing	Replication and repair
GCODGGCH_01824	GH01824	K07497	K07497	putative transposase		Not Included in Pathway or Brite	Unclassified: genetic information processing	Replication and repair
GCODGGCH_01831	GH01831	K03768	PPIB, ppiB	peptidyl-prolyl cis-trans isomerase B (cyclophilin B)	EC:5.2.1.8	Brite Hierarchies	Protein families: genetic information processing	Chaperones and folding catalysts
GCODGGCH_01832	GH01832	K02810	scrA, sacP, sacX, ptsS	sucrose PTS system EIIBCA or EIIBC component	EC:2.7.1.211	Metabolism	Carbohydrate metabolism	Starch and sucrose metabolism
GCODGGCH_01833	GH01833	K13953	adhP	alcohol dehydrogenase, propanol-preferring	EC:1.1.1.1	Metabolism	Carbohydrate metabolism	Glycolysis / Gluconeogenesis
GCODGGCH_01834	GH01834	K01193	INV, sacA	beta-fructofuranosidase	EC:3.2.1.26	Metabolism	Carbohydrate metabolism	Galactose metabolism
GCODGGCH_01842	GH01842	K07258	dacC, dacA, dacD	serine-type D-Ala-D-Ala carboxypeptidase (penicillin-binding protein 5/6)	EC:3.4.16.4	Metabolism	Glycan biosynthesis and metabolism	Peptidoglycan biosynthesis
GCODGGCH_01844	GH01844	K07404	pgl	6-phosphogluconolactonase	EC:3.1.1.31	Metabolism	Carbohydrate metabolism	Pentose phosphate pathway
GCODGGCH_01848	GH01848	K03574	mutT, NUDT15, MTH2	8-oxo-dGTP diphosphatase	EC:3.6.1.55	Brite Hierarchies	Protein families: genetic information processing	DNA repair and recombination proteins
GCODGGCH_01851	GH01851	K07496	K07496	putative transposase		Not Included in Pathway or Brite	Unclassified: genetic information processing	Replication and repair
GCODGGCH_01852	GH01852	K07491	rayT	REP-associated tyrosine transposase		Not Included in Pathway or Brite	Unclassified: genetic information processing	Replication and repair
GCODGGCH_01857	GH01857	K07173	luxS	S-ribosylhomocysteine lyase	EC:4.4.1.21	Metabolism	Amino acid metabolism	Cysteine and methionine metabolism
GCODGGCH_01859	GH01859	K07025	K07025	putative hydrolase of the HAD superfamily		Not Included in Pathway or Brite	Poorly characterized	General function prediction only
GCODGGCH_01860	GH01860	K01914	asnA	aspartate--ammonia ligase	EC:6.3.1.1	Metabolism	Amino acid metabolism	Alanine, aspartate and glutamate metabolism
GCODGGCH_01863	GH01863	K03502	umuC	DNA polymerase V		Brite Hierarchies	Protein families: genetic information processing	DNA repair and recombination proteins
GCODGGCH_01866	GH01866	K06351	kipI	inhibitor of KinA		Not Included in Pathway or Brite	Unclassified: signaling and cellular processes	Cell growth
GCODGGCH_01867	GH01867	K06350	kipA	antagonist of KipI		Not Included in Pathway or Brite	Unclassified: signaling and cellular processes	Cell growth
GCODGGCH_01868	GH01868	K02160	accB, bccP	acetyl-CoA carboxylase biotin carboxyl carrier protein		Metabolism	Carbohydrate metabolism	Pyruvate metabolism
GCODGGCH_01869	GH01869	K01961	accC	acetyl-CoA carboxylase, biotin carboxylase subunit	EC:6.4.1.2 6.3.4.14	Metabolism	Carbohydrate metabolism	Pyruvate metabolism
GCODGGCH_01870	GH01870	K07160	pxpA	5-oxoprolinase (ATP-hydrolysing) subunit A	EC:3.5.2.9	Metabolism	Metabolism of other amino acids	Glutathione metabolism
GCODGGCH_01872	GH01872	K19577	ydhP	MFS transporter, DHA1 family, inner membrane transport protein		Brite Hierarchies	Protein families: signaling and cellular processes	Transporters
GCODGGCH_01873	GH01873	K00383	GSR, gor	glutathione reductase (NADPH)	EC:1.8.1.7	Metabolism	Metabolism of other amino acids	Glutathione metabolism
GCODGGCH_01874	GH01874	K03671	TXN, trxA	thioredoxin		Organismal Systems	Immune system	NOD-like receptor signaling pathway
GCODGGCH_01875	GH01875	K24180	mleP	malate permease and related proteins		Brite Hierarchies	Protein families: signaling and cellular processes	Transporters
GCODGGCH_01877	GH01877	K07496	K07496	putative transposase		Not Included in Pathway or Brite	Unclassified: genetic information processing	Replication and repair
GCODGGCH_01878	GH01878	K07491	rayT	REP-associated tyrosine transposase		Not Included in Pathway or Brite	Unclassified: genetic information processing	Replication and repair
GCODGGCH_01879	GH01879	K20708	E5.1.1.21	isoleucine 2-epimerase	EC:5.1.1.21	Not Included in Pathway or Brite	Unclassified: metabolism	Enzymes with EC numbers
GCODGGCH_01880	GH01880	K03294	TC.APA	basic amino acid/polyamine antiporter, APA family		Not Included in Pathway or Brite	Unclassified: signaling and cellular processes	Transport
GCODGGCH_01886	GH01886	K01755	argH, ASL	argininosuccinate lyase	EC:4.3.2.1	Metabolism	Amino acid metabolism	Alanine, aspartate and glutamate metabolism
GCODGGCH_01887	GH01887	K01940	argG, ASS1	argininosuccinate synthase	EC:6.3.4.5	Metabolism	Amino acid metabolism	Alanine, aspartate and glutamate metabolism
GCODGGCH_01889	GH01889	K07491	rayT	REP-associated tyrosine transposase		Not Included in Pathway or Brite	Unclassified: genetic information processing	Replication and repair
GCODGGCH_01900	GH01900	K01476	rocF, arg	arginase	EC:3.5.3.1	Metabolism	Amino acid metabolism	Arginine biosynthesis
GCODGGCH_01902	GH01902	K02371	fabK	enoyl-[acyl-carrier protein] reductase II	EC:1.3.1.9	Metabolism	Lipid metabolism	Fatty acid biosynthesis
GCODGGCH_01907	GH01907	K04561	norB	nitric oxide reductase subunit B	EC:1.7.2.5	Metabolism	Energy metabolism	Nitrogen metabolism
GCODGGCH_01912	GH01912	K01156	res	type III restriction enzyme	EC:3.1.21.5	Brite Hierarchies	Protein families: signaling and cellular processes	Prokaryotic defense system
GCODGGCH_01913	GH01913	K07316	mod	adenine-specific DNA-methyltransferase	EC:2.1.1.72	Brite Hierarchies	Protein families: signaling and cellular processes	Prokaryotic defense system
GCODGGCH_01916	GH01916	K01951	guaA, GMPS	GMP synthase (glutamine-hydrolysing)	EC:6.3.5.2	Metabolism	Nucleotide metabolism	Purine metabolism
GCODGGCH_01920	GH01920	K00867	coaA	type I pantothenate kinase	EC:2.7.1.33	Metabolism	Metabolism of cofactors and vitamins	Pantothenate and CoA biosynthesis
GCODGGCH_01922	GH01922	K18009	budC	meso-butanediol dehydrogenase / (S,S)-butanediol dehydrogenase / diacetyl reductase	EC:1.1.1.- 1.1.1.76 1.1.1.304	Metabolism	Carbohydrate metabolism	Butanoate metabolism
GCODGGCH_01923	GH01923	K19005	ltaS	lipoteichoic acid synthase	EC:2.7.8.20	Metabolism	Lipid metabolism	Glycerolipid metabolism
GCODGGCH_01925	GH01925	K03657	uvrD, pcrA	ATP-dependent DNA helicase UvrD/PcrA	EC:5.6.2.4	Genetic Information Processing	Replication and repair	Nucleotide excision repair
GCODGGCH_01926	GH01926	K03975	dedA	membrane-associated protein		Not Included in Pathway or Brite	Poorly characterized	General function prediction only
GCODGGCH_01928	GH01928	K03665	hflX	GTPase		Brite Hierarchies	Protein families: genetic information processing	Ribosome biogenesis
GCODGGCH_01929	GH01929	K02549	menC	o-succinylbenzoate synthase	EC:4.2.1.113	Metabolism	Metabolism of cofactors and vitamins	Ubiquinone and other terpenoid-quinone biosynthesis
GCODGGCH_01930	GH01930	K03811	pnuC	nicotinamide mononucleotide transporter		Brite Hierarchies	Protein families: signaling and cellular processes	Transporters
GCODGGCH_01932	GH01932	K22441	paiA	diamine N-acetyltransferase	EC:2.3.1.57	Not Included in Pathway or Brite	Unclassified: metabolism	Enzymes with EC numbers
GCODGGCH_01933	GH01933	K07496	K07496	putative transposase		Not Included in Pathway or Brite	Unclassified: genetic information processing	Replication and repair
GCODGGCH_01934	GH01934	K07493	K07493	putative transposase		Not Included in Pathway or Brite	Unclassified: genetic information processing	Replication and repair
GCODGGCH_01935	GH01935	K01421	yhgE	putative membrane protein		Not Included in Pathway or Brite	Poorly characterized	General function prediction only
GCODGGCH_01937	GH01937	K01785	galM, GALM	aldose 1-epimerase	EC:5.1.3.3	Metabolism	Carbohydrate metabolism	Glycolysis / Gluconeogenesis
GCODGGCH_01940	GH01940	K02076	zurR, zur	Fur family transcriptional regulator, zinc uptake regulator		Brite Hierarchies	Protein families: genetic information processing	Transcription factors
GCODGGCH_01941	GH01941	K00942	gmk, GUK1	guanylate kinase	EC:2.7.4.8	Metabolism	Nucleotide metabolism	Purine metabolism
GCODGGCH_01943	GH01943	K03294	TC.APA	basic amino acid/polyamine antiporter, APA family		Not Included in Pathway or Brite	Unclassified: signaling and cellular processes	Transport
GCODGGCH_01944	GH01944	K01281	pepX	X-Pro dipeptidyl-peptidase	EC:3.4.14.11	Brite Hierarchies	Protein families: metabolism	Peptidases and inhibitors
GCODGGCH_01945	GH01945	K01259	pip	proline iminopeptidase	EC:3.4.11.5	Metabolism	Amino acid metabolism	Arginine and proline metabolism
GCODGGCH_01948	GH01948	K00526	E1.17.4.1B, nrdB, nrdF	ribonucleoside-diphosphate reductase beta chain	EC:1.17.4.1	Metabolism	Nucleotide metabolism	Purine metabolism
GCODGGCH_01949	GH01949	K00526	E1.17.4.1B, nrdB, nrdF	ribonucleoside-diphosphate reductase beta chain	EC:1.17.4.1	Metabolism	Nucleotide metabolism	Purine metabolism
GCODGGCH_01950	GH01950	K00525	E1.17.4.1A, nrdA, nrdE	ribonucleoside-diphosphate reductase alpha chain	EC:1.17.4.1	Metabolism	Nucleotide metabolism	Purine metabolism
GCODGGCH_01951	GH01951	K03647	nrdI	protein involved in ribonucleotide reduction		Not Included in Pathway or Brite	Unclassified: metabolism	Nucleotide metabolism
GCODGGCH_01953	GH01953	K07097	K07097	uncharacterized protein		Not Included in Pathway or Brite	Poorly characterized	Function unknown
GCODGGCH_01955	GH01955	K01989	K01989	putative tryptophan/tyrosine transport system substrate-binding protein		Brite Hierarchies	Protein families: signaling and cellular processes	Transporters
GCODGGCH_01956	GH01956	K05832	K05832	putative tryptophan/tyrosine transport system permease protein		Brite Hierarchies	Protein families: signaling and cellular processes	Transporters
GCODGGCH_01957	GH01957	K05833	K05833	putative tryptophan/tyrosine transport system ATP-binding protein		Brite Hierarchies	Protein families: signaling and cellular processes	Transporters
GCODGGCH_01959	GH01959	K03320	amt, AMT, MEP	ammonium transporter, Amt family		Brite Hierarchies	Protein families: signaling and cellular processes	Transporters
GCODGGCH_01960	GH01960	K26937	dinF, mepA, vmrA	MATE family, multidrug efflux pump		Brite Hierarchies	Protein families: signaling and cellular processes	Transporters
GCODGGCH_01961	GH01961	K00847	E2.7.1.4, scrK	fructokinase	EC:2.7.1.4	Metabolism	Carbohydrate metabolism	Fructose and mannose metabolism
GCODGGCH_01962	GH01962	K01810	GPI, pgi	glucose-6-phosphate isomerase	EC:5.3.1.9	Metabolism	Carbohydrate metabolism	Glycolysis / Gluconeogenesis
GCODGGCH_01963	GH01963	K03484	scrR	LacI family transcriptional regulator, sucrose operon repressor		Brite Hierarchies	Protein families: genetic information processing	Transcription factors
GCODGGCH_01964	GH01964	K00020	HIBADH, mmsB	3-hydroxyisobutyrate dehydrogenase	EC:1.1.1.31	Metabolism	Amino acid metabolism	Valine, leucine and isoleucine degradation
GCODGGCH_01965	GH01965	K00852	rbsK, RBKS	ribokinase	EC:2.7.1.15	Metabolism	Carbohydrate metabolism	Pentose phosphate pathway
GCODGGCH_01966	GH01966	K07496	K07496	putative transposase		Not Included in Pathway or Brite	Unclassified: genetic information processing	Replication and repair
GCODGGCH_01967	GH01967	K07491	rayT	REP-associated tyrosine transposase		Not Included in Pathway or Brite	Unclassified: genetic information processing	Replication and repair
GCODGGCH_01968	GH01968	K03671	TXN, trxA	thioredoxin		Organismal Systems	Immune system	NOD-like receptor signaling pathway
GCODGGCH_01970	GH01970	K06180	rluD	23S rRNA pseudouridine1911/1915/1917 synthase	EC:5.4.99.23	Brite Hierarchies	Protein families: genetic information processing	Ribosome biogenesis
GCODGGCH_01971	GH01971	K03284	corA	magnesium transporter		Brite Hierarchies	Protein families: signaling and cellular processes	Transporters
GCODGGCH_01972	GH01972	K16169	pbuX	xanthine permease		Brite Hierarchies	Protein families: signaling and cellular processes	Transporters
GCODGGCH_01973	GH01973	K19267	qorB	NAD(P)H dehydrogenase (quinone)	EC:1.6.5.2	Metabolism	Metabolism of cofactors and vitamins	Ubiquinone and other terpenoid-quinone biosynthesis
GCODGGCH_01975	GH01975	K19005	ltaS	lipoteichoic acid synthase	EC:2.7.8.20	Metabolism	Lipid metabolism	Glycerolipid metabolism
GCODGGCH_01977	GH01977	K21562	flp	CRP/FNR family transcriptional regulator, anaerobic regulatory protein		Brite Hierarchies	Protein families: genetic information processing	Transcription factors
GCODGGCH_01980	GH01980	K01534	zntA	Zn2+/Cd2+-exporting ATPase	EC:7.2.2.12 7.2.2.21	Not Included in Pathway or Brite	Unclassified: metabolism	Enzymes with EC numbers
GCODGGCH_01981	GH01981	K21567	fnr	ferredoxin/flavodoxin---NADP+ reductase	EC:1.18.1.2 1.19.1.1	Not Included in Pathway or Brite	Unclassified: metabolism	Enzymes with EC numbers
GCODGGCH_01983	GH01983	K16925	ykoE	energy-coupling factor transport system permease protein		Brite Hierarchies	Protein families: signaling and cellular processes	Transporters
GCODGGCH_01984	GH01984	K01552	ecfA	energy-coupling factor transport system ATP-binding protein	EC:7.-.-.-	Brite Hierarchies	Protein families: signaling and cellular processes	Transporters
GCODGGCH_01985	GH01985	K16785	ecfT	energy-coupling factor transport system permease protein		Environmental Information Processing	Membrane transport	ABC transporters
GCODGGCH_01987	GH01987	K24163	nhaK	monovalent cation/hydrogen antiporter		Brite Hierarchies	Protein families: signaling and cellular processes	Transporters
GCODGGCH_01988	GH01988	K03800	lplA, lplJ, lipL1	lipoate---protein ligase	EC:6.3.1.20	Metabolism	Metabolism of cofactors and vitamins	Lipoic acid metabolism
GCODGGCH_01989	GH01989	K04063	osmC, ohr	lipoyl-dependent peroxiredoxin	EC:1.11.1.28	Not Included in Pathway or Brite	Unclassified: metabolism	Enzymes with EC numbers
GCODGGCH_01990	GH01990	K06889	K06889	uncharacterized protein		Not Included in Pathway or Brite	Poorly characterized	Function unknown
GCODGGCH_01998	GH01998	K02445	glpT	MFS transporter, OPA family, glycerol-3-phosphate transporter		Brite Hierarchies	Protein families: signaling and cellular processes	Transporters
GCODGGCH_01999	GH01999	K00615	E2.2.1.1, tktA, tktB	transketolase	EC:2.2.1.1	Metabolism	Carbohydrate metabolism	Pentose phosphate pathway
GCODGGCH_02000	GH02000	K00616	TALDO1, talB, talA	transaldolase	EC:2.2.1.2	Metabolism	Carbohydrate metabolism	Pentose phosphate pathway
GCODGGCH_02001	GH02001	K01807	rpiA	ribose 5-phosphate isomerase A	EC:5.3.1.6	Metabolism	Carbohydrate metabolism	Pentose phosphate pathway
GCODGGCH_02002	GH02002	K00615	E2.2.1.1, tktA, tktB	transketolase	EC:2.2.1.1	Metabolism	Carbohydrate metabolism	Pentose phosphate pathway
GCODGGCH_02005	GH02005	K07241	hoxN, nixA	nickel/cobalt transporter (NiCoT) family protein		Brite Hierarchies	Protein families: signaling and cellular processes	Transporters
GCODGGCH_02006	GH02006	K06864	larE	pyridinium-3,5-biscarboxylic acid mononucleotide sulfurtransferase	EC:4.4.1.37	Not Included in Pathway or Brite	Unclassified: metabolism	Enzymes with EC numbers
GCODGGCH_02007	GH02007	K02440	glpF	glycerol uptake facilitator		Brite Hierarchies	Protein families: signaling and cellular processes	Transporters
GCODGGCH_02008	GH02008	K09121	larC	pyridinium-3,5-bisthiocarboxylic acid mononucleotide nickel chelatase	EC:4.99.1.12	Not Included in Pathway or Brite	Unclassified: metabolism	Enzymes with EC numbers
GCODGGCH_02009	GH02009	K06898	larB	pyridinium-3,5-biscarboxylic acid mononucleotide synthase	EC:2.5.1.143	Not Included in Pathway or Brite	Unclassified: metabolism	Enzymes with EC numbers
GCODGGCH_02010	GH02010	K22373	larA	lactate racemase	EC:5.1.2.1	Metabolism	Carbohydrate metabolism	Pyruvate metabolism
GCODGGCH_02014	GH02014	K08483	ptsI	phosphoenolpyruvate-protein phosphotransferase (PTS system enzyme I)	EC:2.7.3.9	Environmental Information Processing	Membrane transport	Phosphotransferase system (PTS)
GCODGGCH_02015	GH02015	K01091	gph	phosphoglycolate phosphatase	EC:3.1.3.18	Metabolism	Carbohydrate metabolism	Glyoxylate and dicarboxylate metabolism
GCODGGCH_02016	GH02016	K03078	ulaD, sgaH, sgbH	3-dehydro-L-gulonate-6-phosphate decarboxylase	EC:4.1.1.85	Metabolism	Carbohydrate metabolism	Pentose and glucuronate interconversions
GCODGGCH_02017	GH02017	K02822	ulaB, sgaB	ascorbate PTS system EIIB component	EC:2.7.1.194	Metabolism	Carbohydrate metabolism	Ascorbate and aldarate metabolism
GCODGGCH_02018	GH02018	K03475	ulaA, sgaT	ascorbate PTS system EIIC component		Metabolism	Carbohydrate metabolism	Ascorbate and aldarate metabolism
GCODGGCH_02019	GH02019	K02821	ulaC, sgaA	ascorbate PTS system EIIA or EIIAB component	EC:2.7.1.194	Metabolism	Carbohydrate metabolism	Ascorbate and aldarate metabolism
GCODGGCH_02020	GH02020	K03476	ulaG	L-ascorbate 6-phosphate lactonase	EC:3.1.1.-	Metabolism	Carbohydrate metabolism	Ascorbate and aldarate metabolism
GCODGGCH_02027	GH02027	K02775	gatC, sgcC	galactitol PTS system EIIC component		Metabolism	Carbohydrate metabolism	Galactose metabolism
GCODGGCH_02029	GH02029	K03077	araD, ulaF, sgaE, sgbE	L-ribulose-5-phosphate 4-epimerase	EC:5.1.3.4	Metabolism	Carbohydrate metabolism	Pentose and glucuronate interconversions
GCODGGCH_02030	GH02030	K03079	ulaE, sgaU, sgbU	L-ribulose-5-phosphate 3-epimerase	EC:5.1.3.22	Metabolism	Carbohydrate metabolism	Pentose and glucuronate interconversions
GCODGGCH_02031	GH02031	K00880	lyxK	L-xylulokinase	EC:2.7.1.53	Metabolism	Carbohydrate metabolism	Pentose and glucuronate interconversions
GCODGGCH_02033	GH02033	K00058	serA, PHGDH	D-3-phosphoglycerate dehydrogenase / 2-oxoglutarate reductase	EC:1.1.1.95 1.1.1.399	Metabolism	Energy metabolism	Methane metabolism
GCODGGCH_02034	GH02034	K02525	kdgR	LacI family transcriptional regulator, kdg operon repressor		Brite Hierarchies	Protein families: genetic information processing	Transcription factors
GCODGGCH_02037	GH02037	K01621	xfp, xpk	xylulose-5-phosphate/fructose-6-phosphate phosphoketolase	EC:4.1.2.9 4.1.2.22	Metabolism	Carbohydrate metabolism	Pentose phosphate pathway
GCODGGCH_02040	GH02040	K03976	ybaK, ebsC	Cys-tRNA(Pro)/Cys-tRNA(Cys) deacylase	EC:3.1.1.-	Brite Hierarchies	Protein families: genetic information processing	Transfer RNA biogenesis
GCODGGCH_02042	GH02042	K08659	pepDA, pepDB	dipeptidase	EC:3.4.-.-	Brite Hierarchies	Protein families: metabolism	Peptidases and inhibitors
GCODGGCH_02046	GH02046	K03699	tlyC	magnesium and cobalt exporter, CNNM family		Brite Hierarchies	Protein families: signaling and cellular processes	Transporters
GCODGGCH_02047	GH02047	K03647	nrdI	protein involved in ribonucleotide reduction		Not Included in Pathway or Brite	Unclassified: metabolism	Nucleotide metabolism
GCODGGCH_02048	GH02048	K04750	phnB	PhnB protein		Not Included in Pathway or Brite	Poorly characterized	General function prediction only
GCODGGCH_02049	GH02049	K03449	MFS.CP	MFS transporter, CP family, cyanate transporter		Brite Hierarchies	Protein families: signaling and cellular processes	Transporters
GCODGGCH_02050	GH02050	K00036	G6PD, zwf	glucose-6-phosphate 1-dehydrogenase	EC:1.1.1.49 1.1.1.363	Metabolism	Carbohydrate metabolism	Pentose phosphate pathway
GCODGGCH_02051	GH02051	K00033	PGD, gnd, gntZ	6-phosphogluconate dehydrogenase	EC:1.1.1.44 1.1.1.343	Metabolism	Carbohydrate metabolism	Pentose phosphate pathway
GCODGGCH_02053	GH02053	K03719	lrp	Lrp/AsnC family transcriptional regulator, leucine-responsive regulatory protein		Brite Hierarchies	Protein families: genetic information processing	Transcription factors
GCODGGCH_02054	GH02054	K00065	kduD	2-dehydro-3-deoxy-D-gluconate 5-dehydrogenase	EC:1.1.1.127	Metabolism	Carbohydrate metabolism	Pentose and glucuronate interconversions
GCODGGCH_02055	GH02055	K02525	kdgR	LacI family transcriptional regulator, kdg operon repressor		Brite Hierarchies	Protein families: genetic information processing	Transcription factors
GCODGGCH_02056	GH02056	K08602	pepF, pepB	oligoendopeptidase F	EC:3.4.24.-	Brite Hierarchies	Protein families: metabolism	Peptidases and inhibitors
GCODGGCH_02057	GH02057	K11102	gltP, gltT	proton glutamate symport protein		Brite Hierarchies	Protein families: signaling and cellular processes	Transporters
GCODGGCH_02059	GH02059	K03777	dld	D-lactate dehydrogenase (quinone)	EC:1.1.5.12	Metabolism	Carbohydrate metabolism	Pyruvate metabolism
GCODGGCH_02061	GH02061	K14652	ribBA	3,4-dihydroxy 2-butanone 4-phosphate synthase / GTP cyclohydrolase II	EC:4.1.99.12 3.5.4.25	Metabolism	Metabolism of cofactors and vitamins	Riboflavin metabolism
GCODGGCH_02065	GH02065	K07493	K07493	putative transposase		Not Included in Pathway or Brite	Unclassified: genetic information processing	Replication and repair
GCODGGCH_02067	GH02067	K01533	copB	P-type Cu2+ transporter	EC:7.2.2.9	Not Included in Pathway or Brite	Unclassified: metabolism	Enzymes with EC numbers
GCODGGCH_02076	GH02076	K16209	lacS, galP, rafP	lactose/raffinose/galactose permease		Brite Hierarchies	Protein families: signaling and cellular processes	Transporters
GCODGGCH_02077	GH02077	K07407	E3.2.1.22B, galA, rafA	alpha-galactosidase	EC:3.2.1.22	Metabolism	Carbohydrate metabolism	Galactose metabolism
GCODGGCH_02078	GH02078	K02529	galR	LacI family transcriptional regulator, galactose operon repressor		Brite Hierarchies	Protein families: genetic information processing	Transcription factors
GCODGGCH_02079	GH02079	K00965	galT, GALT	UDPglucose--hexose-1-phosphate uridylyltransferase	EC:2.7.7.12	Metabolism	Carbohydrate metabolism	Galactose metabolism
GCODGGCH_02080	GH02080	K00849	galK	galactokinase	EC:2.7.1.6	Metabolism	Carbohydrate metabolism	Galactose metabolism
GCODGGCH_02082	GH02082	K01104	E3.1.3.48	protein-tyrosine phosphatase	EC:3.1.3.48	Not Included in Pathway or Brite	Unclassified: metabolism	Enzymes with EC numbers
GCODGGCH_02085	GH02085	K10010	tcyC, tcyN	L-cystine transport system ATP-binding protein	EC:7.4.2.1	Environmental Information Processing	Membrane transport	ABC transporters
GCODGGCH_02086	GH02086	K10009	tcyB, tcyL	L-cystine transport system permease protein		Environmental Information Processing	Membrane transport	ABC transporters
GCODGGCH_02087	GH02087	K02424	tcyA, tcyJ, fliY	L-cystine transport system substrate-binding protein		Environmental Information Processing	Membrane transport	ABC transporters
GCODGGCH_02089	GH02089	K00058	serA, PHGDH	D-3-phosphoglycerate dehydrogenase / 2-oxoglutarate reductase	EC:1.1.1.95 1.1.1.399	Metabolism	Energy metabolism	Methane metabolism
GCODGGCH_02090	GH02090	K03624	greA	transcription elongation factor GreA		Brite Hierarchies	Protein families: genetic information processing	Transcription machinery
GCODGGCH_02091	GH02091	K03811	pnuC	nicotinamide mononucleotide transporter		Brite Hierarchies	Protein families: signaling and cellular processes	Transporters
GCODGGCH_02092	GH02092	K23518	MACROD, ymdB	O-acetyl-ADP-ribose deacetylase	EC:3.1.1.106	Not Included in Pathway or Brite	Unclassified: metabolism	Enzymes with EC numbers
GCODGGCH_02093	GH02093	K07386	pepO	putative endopeptidase	EC:3.4.24.-	Brite Hierarchies	Protein families: metabolism	Peptidases and inhibitors
GCODGGCH_02094	GH02094	K06901	pbuG, azgA, ghxP, ghxQ, adeQ	adenine/guanine/hypoxanthine permease		Brite Hierarchies	Protein families: signaling and cellular processes	Transporters
GCODGGCH_02098	GH02098	K03652	MPG	DNA-3-methyladenine glycosylase	EC:3.2.2.21	Genetic Information Processing	Replication and repair	Base excision repair
GCODGGCH_02104	GH02104	K02356	efp	elongation factor P		Brite Hierarchies	Protein families: genetic information processing	Translation factors
GCODGGCH_02107	GH02107	K03484	scrR	LacI family transcriptional regulator, sucrose operon repressor		Brite Hierarchies	Protein families: genetic information processing	Transcription factors
GCODGGCH_02110	GH02110	K07496	K07496	putative transposase		Not Included in Pathway or Brite	Unclassified: genetic information processing	Replication and repair
GCODGGCH_02111	GH02111	K07491	rayT	REP-associated tyrosine transposase		Not Included in Pathway or Brite	Unclassified: genetic information processing	Replication and repair
GCODGGCH_02112	GH02112	K03402	argR, ahrC	transcriptional regulator of arginine metabolism		Brite Hierarchies	Protein families: genetic information processing	Transcription factors
GCODGGCH_02113	GH02113	K02003	ABC.CD.A	putative ABC transport system ATP-binding protein		Brite Hierarchies	Protein families: signaling and cellular processes	Transporters
GCODGGCH_02114	GH02114	K02004	ABC.CD.P	putative ABC transport system permease protein		Brite Hierarchies	Protein families: signaling and cellular processes	Transporters
GCODGGCH_02117	GH02117	K03322	mntH	manganese transport protein		Brite Hierarchies	Protein families: signaling and cellular processes	Transporters
GCODGGCH_02119	GH02119	K01868	TARS, thrS	threonyl-tRNA synthetase	EC:6.1.1.3	Genetic Information Processing	Translation	Aminoacyl-tRNA biosynthesis
GCODGGCH_02121	GH02121	K15051	endA	DNA-entry nuclease		Not Included in Pathway or Brite	Unclassified: metabolism	Nucleotide metabolism
GCODGGCH_02122	GH02122	K07493	K07493	putative transposase		Not Included in Pathway or Brite	Unclassified: genetic information processing	Replication and repair
GCODGGCH_02124	GH02124	K03671	TXN, trxA	thioredoxin		Organismal Systems	Immune system	NOD-like receptor signaling pathway
GCODGGCH_02127	GH02127	K00384	trxB, TRR	thioredoxin reductase (NADPH)	EC:1.8.1.9	Metabolism	Metabolism of other amino acids	Selenocompound metabolism
GCODGGCH_02130	GH02130	K00383	GSR, gor	glutathione reductase (NADPH)	EC:1.8.1.7	Metabolism	Metabolism of other amino acids	Glutathione metabolism
GCODGGCH_02131	GH02131	K07171	mazF, ndoA, chpA	mRNA interferase MazF	EC:3.1.-.-	Brite Hierarchies	Protein families: signaling and cellular processes	Prokaryotic defense system
GCODGGCH_02132	GH02132	K07172	mazE, chpAI	antitoxin MazE		Brite Hierarchies	Protein families: signaling and cellular processes	Prokaryotic defense system
GCODGGCH_02137	GH02137	K07493	K07493	putative transposase		Not Included in Pathway or Brite	Unclassified: genetic information processing	Replication and repair
GCODGGCH_02138	GH02138	K07496	K07496	putative transposase		Not Included in Pathway or Brite	Unclassified: genetic information processing	Replication and repair
GCODGGCH_02139	GH02139	K07491	rayT	REP-associated tyrosine transposase		Not Included in Pathway or Brite	Unclassified: genetic information processing	Replication and repair
GCODGGCH_02141	GH02141	K03100	lepB	signal peptidase I	EC:3.4.21.89	Genetic Information Processing	Folding, sorting and degradation	Protein export
GCODGGCH_02142	GH02142	K01928	murE	UDP-N-acetylmuramoyl-L-alanyl-D-glutamate--2,6-diaminopimelate ligase	EC:6.3.2.13	Metabolism	Amino acid metabolism	Lysine biosynthesis
GCODGGCH_02143	GH02143	K01928	murE	UDP-N-acetylmuramoyl-L-alanyl-D-glutamate--2,6-diaminopimelate ligase	EC:6.3.2.13	Metabolism	Amino acid metabolism	Lysine biosynthesis
GCODGGCH_02144	GH02144	K01953	asnB, ASNS	asparagine synthase (glutamine-hydrolysing)	EC:6.3.5.4	Metabolism	Amino acid metabolism	Alanine, aspartate and glutamate metabolism
GCODGGCH_02145	GH02145	K11733	lysP	lysine-specific permease		Brite Hierarchies	Protein families: signaling and cellular processes	Transporters
GCODGGCH_02146	GH02146	K03282	mscL	large conductance mechanosensitive channel		Brite Hierarchies	Protein families: signaling and cellular processes	Transporters
GCODGGCH_02147	GH02147	K07491	rayT	REP-associated tyrosine transposase		Not Included in Pathway or Brite	Unclassified: genetic information processing	Replication and repair
GCODGGCH_02148	GH02148	K07496	K07496	putative transposase		Not Included in Pathway or Brite	Unclassified: genetic information processing	Replication and repair
GCODGGCH_02149	GH02149	K03495	gidA, mnmG, MTO1	tRNA uridine 5-carboxymethylaminomethyl modification enzyme		Brite Hierarchies	Protein families: genetic information processing	Transfer RNA biogenesis
GCODGGCH_02150	GH02150	K03650	mnmE, trmE, MSS1	tRNA modification GTPase	EC:3.6.-.-	Brite Hierarchies	Protein families: genetic information processing	Transfer RNA biogenesis
GCODGGCH_02151	GH02151	K06346	jag	spoIIIJ-associated protein		Not Included in Pathway or Brite	Unclassified: signaling and cellular processes	Cell growth
GCODGGCH_02152	GH02152	K03217	yidC, spoIIIJ, OXA1, ccfA	YidC/Oxa1 family membrane protein insertase		Genetic Information Processing	Folding, sorting and degradation	Protein export
GCODGGCH_02153	GH02153	K03536	rnpA	ribonuclease P protein component	EC:3.1.26.5	Brite Hierarchies	Protein families: genetic information processing	Transfer RNA biogenesis
GCODGGCH_02154	GH02154	K02914	RP-L34, MRPL34, rpmH	large subunit ribosomal protein L34		Genetic Information Processing	Translation	Ribosome

## Sheet: Table S3
Supplementary Table S3 The Pfam annotation of L. fermentum KUB-D18.
Gene ID	Abbreviated gene ID	Pfam	Description
GCODGGCH_00001	GH00001	PF00308	Bacterial DnaA ATPAse domain
GCODGGCH_00002	GH00002	PF00712	DNA polymerase III beta subunit, N-terminal domain
GCODGGCH_00003	GH00003	PF13275	S4 domain
GCODGGCH_00004	GH00004	PF02463	RecF/RecN/SMC N terminal domain
GCODGGCH_00005	GH00005	PF00986	DNA gyrase B subunit, carboxyl terminus
GCODGGCH_00006	GH00006	PF00521	DNA gyrase/topoisomerase IV, subunit A
GCODGGCH_00007	GH00007	PF01250	Ribosomal protein S6
GCODGGCH_00008	GH00008	PF00436	Single-strand binding protein family
GCODGGCH_00009	GH00009	PF01084	Ribosomal protein S18
GCODGGCH_00010	GH00010	PF02272	DHHA1 domain
GCODGGCH_00011	GH00011	PF03948	Ribosomal protein L9, C-terminal domain
GCODGGCH_00012	GH00012	PF03796	DnaB-like helicase C terminal domain
GCODGGCH_00013	GH00013	PF07690	Major Facilitator Superfamily
GCODGGCH_00015	GH00015	PF13936	Helix-turn-helix domain
GCODGGCH_00017	GH00017	PF13936	Helix-turn-helix domain
GCODGGCH_00019	GH00019	PF00486	Transcriptional regulatory protein, C terminal
GCODGGCH_00020	GH00020	PF02518	Histidine kinase-, DNA gyrase B-, and HSP90-like ATPase
GCODGGCH_00021	GH00021	PF07435	YycH protein
GCODGGCH_00022	GH00022	PF09648	YycI protein
GCODGGCH_00023	GH00023	PF12706	Beta-lactamase superfamily domain
GCODGGCH_00024	GH00024	PF13180	PDZ domain
GCODGGCH_00025	GH00025	PF02590	Predicted SPOUT methyltransferase
GCODGGCH_00026	GH00026	PF02082	Iron-dependent Transcriptional regulator
GCODGGCH_00027	GH00027	PF00356	Bacterial regulatory proteins, lacI family
GCODGGCH_00028	GH00028	PF07690	Major Facilitator Superfamily
GCODGGCH_00029	GH00029	PF03636	Glycosyl hydrolase family 65, N-terminal domain
GCODGGCH_00030	GH00030	PF00702	haloacid dehalogenase-like hydrolase
GCODGGCH_00031	GH00031	PF00872	Transposase, Mutator family
GCODGGCH_00032	GH00032	PF12698	ABC-2 family transporter protein
GCODGGCH_00033	GH00033	PF02275	Linear amide C-N hydrolases, choloylglycine hydrolase family
GCODGGCH_00034	GH00034	PF12146	Serine aminopeptidase, S33
GCODGGCH_00035	GH00035	PF00389	D-isomer specific 2-hydroxyacid dehydrogenase, catalytic domain
GCODGGCH_00036	GH00036	PF00155	Aminotransferase class I and II
GCODGGCH_00037	GH00037	PF00155	Aminotransferase class I and II
GCODGGCH_00039	GH00039	PF10431	C-terminal, D2-small domain, of ClpB protein
GCODGGCH_00040	GH00040	PF13396	Phospholipase_D-nuclease N-terminal
GCODGGCH_00041	GH00041	PF12705	PD-(D/E)XK nuclease superfamily
GCODGGCH_00042	GH00042	PF13361	UvrD-like helicase C-terminal domain
GCODGGCH_00043	GH00043	PF00248	Aldo/keto reductase family
GCODGGCH_00044	GH00044	PF10110	Membrane domain of glycerophosphoryl diester phosphodiesterase
GCODGGCH_00045	GH00045	PF03960	ArsC family
GCODGGCH_00046	GH00046	PF12698	ABC-2 family transporter protein
GCODGGCH_00047	GH00047	PF00005	ABC transporter
GCODGGCH_00048	GH00048	PF00440	Bacterial regulatory proteins, tetR family
GCODGGCH_00049	GH00049	PF00478	IMP dehydrogenase / GMP reductase domain
GCODGGCH_00050	GH00050	PF00709	Adenylosuccinate synthetase
GCODGGCH_00051	GH00051	PF00171	Aldehyde dehydrogenase family
GCODGGCH_00052	GH00052	PF00156	Phosphoribosyl transferase domain
GCODGGCH_00053	GH00053	PF00215	Orotidine 5'-phosphate decarboxylase / HUMPS family
GCODGGCH_00054	GH00054	PF00156	Phosphoribosyl transferase domain
GCODGGCH_00055	GH00055	PF12323	Helix-turn-helix domain
GCODGGCH_00056	GH00056	PF01797	Transposase IS200 like
GCODGGCH_00059	GH00059	PF00534	Glycosyl transferases group 1
GCODGGCH_00060	GH00060	PF16993	Accessory Sec system protein Asp1
GCODGGCH_00061	GH00061	PF03180	NlpA lipoprotein
GCODGGCH_00062	GH00062	PF00005	ABC transporter
GCODGGCH_00063	GH00063	PF00528	Binding-protein-dependent transport system inner membrane component
GCODGGCH_00064	GH00064	PF01546	Peptidase family M20/M25/M40
GCODGGCH_00065	GH00065	PF05958	tRNA (Uracil-5-)-methyltransferase
GCODGGCH_00066	GH00066	PF00248	Aldo/keto reductase family
GCODGGCH_00067	GH00067	PF04914	DltD protein
GCODGGCH_00068	GH00068	PF00550	Phosphopantetheine attachment site
GCODGGCH_00069	GH00069	PF03062	MBOAT, membrane-bound O-acyltransferase family
GCODGGCH_00070	GH00070	PF13193	AMP-binding enzyme C-terminal domain
GCODGGCH_00071	GH00071	PF12459	D-Ala-teichoic acid biosynthesis protein
GCODGGCH_00072	GH00072	PF00149	Calcineurin-like phosphoesterase
GCODGGCH_00073	GH00073	PF13558	SbcC/RAD50-like, Walker B motif
GCODGGCH_00074	GH00074	PF00587	tRNA synthetase class II core domain (G, H, P, S and T)
GCODGGCH_00076	GH00076	PF00579	tRNA synthetases class I (W and Y)
GCODGGCH_00078	GH00078	PF00528	Binding-protein-dependent transport system inner membrane component
GCODGGCH_00079	GH00079	PF00005	ABC transporter
GCODGGCH_00080	GH00080	PF00324	Amino acid permease
GCODGGCH_00081	GH00081	PF12323	Helix-turn-helix domain
GCODGGCH_00082	GH00082	PF01797	Transposase IS200 like
GCODGGCH_00083	GH00083	PF13936	Helix-turn-helix domain
GCODGGCH_00084	GH00084	PF00872	Transposase, Mutator family
GCODGGCH_00085	GH00085	PF07662	Na+ dependent nucleoside transporter C-terminus
GCODGGCH_00086	GH00086	PF01156	Inosine-uridine preferring nucleoside hydrolase
GCODGGCH_00087	GH00087	PF02527	rRNA small subunit methyltransferase G
GCODGGCH_00088	GH00088	PF17762	HTH domain found in ParB protein
GCODGGCH_00089	GH00089	PF02195	ParB/Sulfiredoxin domain
GCODGGCH_00090	GH00090	PF06107	Bacterial protein of unknown function (DUF951)
GCODGGCH_00091	GH00091	PF06071	Protein of unknown function (DUF933)
GCODGGCH_00092	GH00092	PF06570	Protein of unknown function (DUF1129)
GCODGGCH_00093	GH00093	PF00478	IMP dehydrogenase / GMP reductase domain
GCODGGCH_00094	GH00094	PF03816	LytR_cpsA_psr family
GCODGGCH_00095	GH00095	PF02706	Chain length determinant protein
GCODGGCH_00096	GH00096	PF13614	AAA domain
GCODGGCH_00097	GH00097	PF19567	Capsular polysaccharide synthesis, CpsB/CapC
GCODGGCH_00098	GH00098	PF02397	Bacterial sugar transferase
GCODGGCH_00099	GH00099	PF09314	Domain of unknown function (DUF1972)
GCODGGCH_00100	GH00100	PF00534	Glycosyl transferases group 1
GCODGGCH_00101	GH00101	PF00132	Bacterial transferase hexapeptide (six repeats)
GCODGGCH_00103	GH00103	PF11380	Stealth protein CR2, conserved region 2
GCODGGCH_00104	GH00104	PF00535	Glycosyl transferase family 2
GCODGGCH_00105	GH00105	PF00535	Glycosyl transferase family 2
GCODGGCH_00107	GH00107	PF20330	Family of unknown function (DUF6625)
GCODGGCH_00108	GH00108	PF01943	Polysaccharide biosynthesis protein
GCODGGCH_00109	GH00109	PF13936	Helix-turn-helix domain
GCODGGCH_00110	GH00110	PF13333	Integrase core domain
GCODGGCH_00111	GH00111	PF00483	Nucleotidyl transferase
GCODGGCH_00112	GH00112	PF00908	dTDP-4-dehydrorhamnose 3,5-epimerase
GCODGGCH_00113	GH00113	PF16363	GDP-mannose 4,6 dehydratase
GCODGGCH_00114	GH00114	PF04321	RmlD substrate binding domain
GCODGGCH_00115	GH00115	PF13704	Glycosyl transferase family 2
GCODGGCH_00117	GH00117	PF06172	Cupin superfamily (DUF985)
GCODGGCH_00118	GH00118	PF00072	Response regulator receiver domain
GCODGGCH_00119	GH00119	PF00512	His Kinase A (phospho-acceptor) domain
GCODGGCH_00120	GH00120	PF00768	D-alanyl-D-alanine carboxypeptidase
GCODGGCH_00121	GH00121	PF03591	AzlC protein
GCODGGCH_00122	GH00122	PF05437	Branched-chain amino acid transport protein (AzlD)
GCODGGCH_00123	GH00123	PF01797	Transposase IS200 like
GCODGGCH_00124	GH00124	PF01385	Probable transposase
GCODGGCH_00125	GH00125	PF02353	Mycolic acid cyclopropane synthetase
GCODGGCH_00127	GH00127	PF01594	AI-2E family transporter
GCODGGCH_00128	GH00128	PF01268	Formate--tetrahydrofolate ligase
GCODGGCH_00129	GH00129	PF00731	AIR carboxylase
GCODGGCH_00130	GH00130	PF17769	Phosphoribosylaminoimidazole carboxylase C-terminal domain
GCODGGCH_00131	GH00131	PF00206	Lyase
GCODGGCH_00132	GH00132	PF12773	Double zinc ribbon
GCODGGCH_00133	GH00133	PF13240	zinc-ribbon domain
GCODGGCH_00134	GH00134	PF01259	SAICAR synthetase
GCODGGCH_00135	GH00135	PF02700	Phosphoribosylformylglycinamidine (FGAM) synthase
GCODGGCH_00136	GH00136	PF13507	CobB/CobQ-like glutamine amidotransferase domain
GCODGGCH_00137	GH00137	PF00586	AIR synthase related protein, N-terminal domain
GCODGGCH_00138	GH00138	PF00156	Phosphoribosyl transferase domain
GCODGGCH_00139	GH00139	PF02769	AIR synthase related protein, C-terminal domain
GCODGGCH_00140	GH00140	PF00551	Formyl transferase
GCODGGCH_00141	GH00141	PF02142	MGS-like domain
GCODGGCH_00142	GH00142	PF02843	Phosphoribosylglycinamide synthetase, C domain
GCODGGCH_00143	GH00143	PF12323	Helix-turn-helix domain
GCODGGCH_00144	GH00144	PF01797	Transposase IS200 like
GCODGGCH_00145	GH00145	PF00300	Histidine phosphatase superfamily (branch 1)
GCODGGCH_00146	GH00146	PF00155	Aminotransferase class I and II
GCODGGCH_00148	GH00148	PF13473	Cupredoxin-like domain
GCODGGCH_00149	GH00149	PF13473	Cupredoxin-like domain
GCODGGCH_00150	GH00150	PF00122	E1-E2 ATPase
GCODGGCH_00152	GH00152	PF05014	Nucleoside 2-deoxyribosyltransferase
GCODGGCH_00157	GH00157	PF15983	Domain of unknown function (DUF4767)
GCODGGCH_00158	GH00158	PF14552	Tautomerase enzyme
GCODGGCH_00159	GH00159	PF13545	Crp-like helix-turn-helix domain
GCODGGCH_00161	GH00161	PF00881	Nitroreductase family
GCODGGCH_00162	GH00162	PF00561	alpha/beta hydrolase fold
GCODGGCH_00163	GH00163	PF00106	short chain dehydrogenase
GCODGGCH_00164	GH00164	PF00248	Aldo/keto reductase family
GCODGGCH_00165	GH00165	PF00248	Aldo/keto reductase family
GCODGGCH_00166	GH00166	PF05532	CsbD-like
GCODGGCH_00168	GH00168	PF03596	Cadmium resistance transporter
GCODGGCH_00169	GH00169	PF00892	EamA-like transporter family
GCODGGCH_00170	GH00170	PF00746	LPXTG cell wall anchor motif
GCODGGCH_00171	GH00171	PF05031	Iron Transport-associated domain
GCODGGCH_00172	GH00172	PF05031	Iron Transport-associated domain
GCODGGCH_00173	GH00173	PF01497	Periplasmic binding protein
GCODGGCH_00174	GH00174	PF01032	FecCD transport family
GCODGGCH_00175	GH00175	PF00005	ABC transporter
GCODGGCH_00176	GH00176	PF07690	Major Facilitator Superfamily
GCODGGCH_00178	GH00178	PF00872	Transposase, Mutator family
GCODGGCH_00179	GH00179	PF00872	Transposase, Mutator family
GCODGGCH_00181	GH00181	PF00005	ABC transporter
GCODGGCH_00182	GH00182	PF00528	Binding-protein-dependent transport system inner membrane component
GCODGGCH_00183	GH00183	PF04069	Substrate binding domain of ABC-type glycine betaine transport system
GCODGGCH_00184	GH00184	PF00872	Transposase, Mutator family
GCODGGCH_00185	GH00185	PF13701	Transposase DDE domain group 1
GCODGGCH_00187	GH00187	PF17965	Mucin binding domain
GCODGGCH_00188	GH00188	PF03372	Endonuclease/Exonuclease/phosphatase family
GCODGGCH_00192	GH00192	PF02826	D-isomer specific 2-hydroxyacid dehydrogenase, NAD binding domain
GCODGGCH_00194	GH00194	PF00266	Aminotransferase class-V
GCODGGCH_00199	GH00199	PF00696	Amino acid kinase family
GCODGGCH_00200	GH00200	PF01156	Inosine-uridine preferring nucleoside hydrolase
GCODGGCH_00201	GH00201	PF00881	Nitroreductase family
GCODGGCH_00202	GH00202	PF13472	GDSL-like Lipase/Acylhydrolase family
GCODGGCH_00203	GH00203	PF01503	Phosphoribosyl-ATP pyrophosphohydrolase
GCODGGCH_00204	GH00204	PF00107	Zinc-binding dehydrogenase
GCODGGCH_00205	GH00205	PF17900	Peptidase M1 N-terminal domain
GCODGGCH_00206	GH00206	PF01797	Transposase IS200 like
GCODGGCH_00207	GH00207	PF01385	Probable transposase
GCODGGCH_00210	GH00210	PF00881	Nitroreductase family
GCODGGCH_00212	GH00212	PF03180	NlpA lipoprotein
GCODGGCH_00213	GH00213	PF00999	Sodium/hydrogen exchanger family
GCODGGCH_00214	GH00214	PF13538	UvrD-like helicase C-terminal domain
GCODGGCH_00215	GH00215	PF02541	Ppx/GppA phosphatase family
GCODGGCH_00216	GH00216	PF00368	Hydroxymethylglutaryl-coenzyme A reductase
GCODGGCH_00218	GH00218	PF02146	Sir2 family
GCODGGCH_00219	GH00219	PF07690	Major Facilitator Superfamily
GCODGGCH_00220	GH00220	PF01904	Protein of unknown function DUF72
GCODGGCH_00221	GH00221	PF09334	tRNA synthetases class I (M)
GCODGGCH_00222	GH00222	PF01026	TatD related DNase
GCODGGCH_00223	GH00223	PF13331	Domain of unknown function (DUF4093)
GCODGGCH_00224	GH00224	PF00398	Ribosomal RNA adenine dimethylase
GCODGGCH_00225	GH00225	PF08544	GHMP kinases C terminal
GCODGGCH_00226	GH00226	PF01297	Zinc-uptake complex component A periplasmic
GCODGGCH_00227	GH00227	PF00005	ABC transporter
GCODGGCH_00228	GH00228	PF00950	ABC 3 transport family
GCODGGCH_00229	GH00229	PF00156	Phosphoribosyl transferase domain
GCODGGCH_00230	GH00230	PF00483	Nucleotidyl transferase
GCODGGCH_00231	GH00231	PF14572	Phosphoribosyl synthetase-associated domain
GCODGGCH_00233	GH00233	PF08282	haloacid dehalogenase-like hydrolase
GCODGGCH_00234	GH00234	PF19276	HD associated region
GCODGGCH_00235	GH00235	PF09148	Domain of unknown function (DUF1934)
GCODGGCH_00236	GH00236	PF05066	HB1, ASXL, restriction endonuclease HTH domain
GCODGGCH_00237	GH00237	PF00117	Glutamine amidotransferase class-I
GCODGGCH_00238	GH00238	PF00275	EPSP synthase (3-phosphoshikimate 1-carboxyvinyltransferase)
GCODGGCH_00239	GH00239	PF01197	Ribosomal protein L31
GCODGGCH_00240	GH00240	PF07690	Major Facilitator Superfamily
GCODGGCH_00241	GH00241	PF04203	Sortase domain
GCODGGCH_00242	GH00242	PF01451	Low molecular weight phosphotyrosine protein phosphatase
GCODGGCH_00243	GH00243	PF04011	LemA family
GCODGGCH_00244	GH00244	PF01435	Peptidase family M48
GCODGGCH_00245	GH00245	PF02875	Mur ligase, glutamate ligase domain
GCODGGCH_00246	GH00246	PF00270	DEAD/DEAH box helicase
GCODGGCH_00247	GH00247	PF01648	4'-phosphopantetheinyl transferase superfamily
GCODGGCH_00248	GH00248	PF00842	Alanine racemase, C-terminal domain
GCODGGCH_00249	GH00249	PF02452	PemK-like, MazF-like toxin of type II toxin-antitoxin system
GCODGGCH_00250	GH00250	PF00571	CBS domain
GCODGGCH_00251	GH00251	PF01195	Peptidyl-tRNA hydrolase
GCODGGCH_00252	GH00252	PF02559	CarD-like/TRCF RID domain
GCODGGCH_00253	GH00253	PF01479	S4 domain
GCODGGCH_00254	GH00254	PF04977	Septum formation initiator
GCODGGCH_00255	GH00255	PF00575	S1 RNA binding domain
GCODGGCH_00256	GH00256	PF09179	TilS substrate binding domain
GCODGGCH_00257	GH00257	PF00156	Phosphoribosyl transferase domain
GCODGGCH_00258	GH00258	PF06480	FtsH Extracellular
GCODGGCH_00259	GH00259	PF01430	Hsp33 protein
GCODGGCH_00260	GH00260	PF01207	Dihydrouridine synthase (Dus)
GCODGGCH_00261	GH00261	PF00152	tRNA synthetases class II (D, K and N)
GCODGGCH_00262	GH00262	PF00872	Transposase, Mutator family
GCODGGCH_00275	GH00275	PF19263	Family of unknown function (DUF5906)
GCODGGCH_00276	GH00276	PF08708	Primase C terminal 1 (PriCT-1)
GCODGGCH_00278	GH00278	PF12728	Helix-turn-helix domain
GCODGGCH_00279	GH00279	PF12728	Helix-turn-helix domain
GCODGGCH_00280	GH00280	PF01381	Helix-turn-helix
GCODGGCH_00281	GH00281	PF00589	Phage integrase family
GCODGGCH_00282	GH00282	PF14690	zinc-finger of transposase IS204/IS1001/IS1096/IS1165
GCODGGCH_00283	GH00283	PF00872	Transposase, Mutator family
GCODGGCH_00284	GH00284	PF13936	Helix-turn-helix domain
GCODGGCH_00285	GH00285	PF00665	Integrase core domain
GCODGGCH_00286	GH00286	PF00056	lactate/malate dehydrogenase, NAD binding domain
GCODGGCH_00288	GH00288	PF07690	Major Facilitator Superfamily
GCODGGCH_00289	GH00289	PF12323	Helix-turn-helix domain
GCODGGCH_00290	GH00290	PF13546	DDE superfamily endonuclease
GCODGGCH_00291	GH00291	PF01385	Probable transposase
GCODGGCH_00292	GH00292	PF00746	LPXTG cell wall anchor motif
GCODGGCH_00293	GH00293	PF00854	POT family
GCODGGCH_00294	GH00294	PF00149	Calcineurin-like phosphoesterase
GCODGGCH_00298	GH00298	PF01177	Asp/Glu/Hydantoin racemase
GCODGGCH_00299	GH00299	PF07702	UTRA domain
GCODGGCH_00300	GH00300	PF17956	Nicotinate phosphoribosyltransferase C-terminal domain
GCODGGCH_00301	GH00301	PF02540	NAD synthase
GCODGGCH_00302	GH00302	PF22706	Tex central region-like
GCODGGCH_00303	GH00303	PF17283	SprT-like zinc ribbon domain
GCODGGCH_00305	GH00305	PF00703	Glycosyl hydrolases family 2
GCODGGCH_00306	GH00306	PF02929	Beta galactosidase small chain
GCODGGCH_00307	GH00307	PF03547	Membrane transport protein
GCODGGCH_00308	GH00308	PF00300	Histidine phosphatase superfamily (branch 1)
GCODGGCH_00309	GH00309	PF20434	BD-FAE
GCODGGCH_00310	GH00310	PF03051	Peptidase C1-like family
GCODGGCH_00311	GH00311	PF00132	Bacterial transferase hexapeptide (six repeats)
GCODGGCH_00312	GH00312	PF06026	Ribose 5-phosphate isomerase A (phosphoriboisomerase A)
GCODGGCH_00313	GH00313	PF14542	GCN5-related N-acetyl-transferase
GCODGGCH_00314	GH00314	PF00692	dUTPase
GCODGGCH_00315	GH00315	PF18073	Rubredoxin metal binding domain
GCODGGCH_00316	GH00316	PF01850	PIN domain
GCODGGCH_00317	GH00317	PF19269	Anticodon binding domain
GCODGGCH_00318	GH00318	PF13936	Helix-turn-helix domain
GCODGGCH_00319	GH00319	PF04260	Protein of unknown function (DUF436)
GCODGGCH_00320	GH00320	PF01406	tRNA synthetases class I (C) catalytic domain
GCODGGCH_00321	GH00321	PF00636	Ribonuclease III domain
GCODGGCH_00322	GH00322	PF00588	SpoU rRNA Methylase family
GCODGGCH_00323	GH00323	PF08281	Sigma-70, region 4
GCODGGCH_00324	GH00324	PF00471	Ribosomal protein L33
GCODGGCH_00325	GH00325	PF00584	SecE/Sec61-gamma subunits of protein translocation complex
GCODGGCH_00326	GH00326	PF00467	KOW motif
GCODGGCH_00327	GH00327	PF00298	Ribosomal protein L11, RNA binding domain
GCODGGCH_00328	GH00328	PF00687	Ribosomal protein L1p/L10e family
GCODGGCH_00329	GH00329	PF13520	Amino acid permease
GCODGGCH_00330	GH00330	PF00466	Ribosomal protein L10
GCODGGCH_00331	GH00331	PF16320	Ribosomal protein L7/L12 dimerisation domain
GCODGGCH_00332	GH00332	PF01654	Cytochrome bd terminal oxidase subunit I
GCODGGCH_00333	GH00333	PF02322	Cytochrome bd terminal oxidase subunit II
GCODGGCH_00334	GH00334	PF00005	ABC transporter
GCODGGCH_00335	GH00335	PF00005	ABC transporter
GCODGGCH_00336	GH00336	PF00465	Iron-containing alcohol dehydrogenase
GCODGGCH_00338	GH00338	PF05525	Branched-chain amino acid transport protein
GCODGGCH_00339	GH00339	PF00268	Ribonucleotide reductase, small chain
GCODGGCH_00340	GH00340	PF02867	Ribonucleotide reductase, barrel domain
GCODGGCH_00341	GH00341	PF00462	Glutaredoxin
GCODGGCH_00342	GH00342	PF14437	MafB19-like deaminase
GCODGGCH_00344	GH00344	PF22608	DNA polymerase III clamp loader subunit, ATPase lid domain
GCODGGCH_00345	GH00345	PF02575	YbaB/EbfC DNA-binding family
GCODGGCH_00346	GH00346	PF21175	RecR, C-terminal
GCODGGCH_00347	GH00347	PF10704	Protein of unknown function (DUF2508)
GCODGGCH_00348	GH00348	PF02223	Thymidylate kinase
GCODGGCH_00349	GH00349	PF06153	Cyclic-di-AMP receptor
GCODGGCH_00350	GH00350	PF13177	DNA polymerase III, delta subunit
GCODGGCH_00351	GH00351	PF06156	Initiation control protein YabA
GCODGGCH_00352	GH00352	PF00590	Tetrapyrrole (Corrin/Porphyrin) Methylases
GCODGGCH_00353	GH00353	PF20791	Acyl-ACP thioesterase C-terminal domain
GCODGGCH_00354	GH00354	PF21447	Ppx/GppA phosphatase, domain III
GCODGGCH_00355	GH00355	PF17941	Polyphosphate kinase C-terminal domain 1
GCODGGCH_00356	GH00356	PF02541	Ppx/GppA phosphatase family
GCODGGCH_00357	GH00357	PF01370	NAD dependent epimerase/dehydratase family
GCODGGCH_00358	GH00358	PF00072	Response regulator receiver domain
GCODGGCH_00359	GH00359	PF02729	Aspartate/ornithine carbamoyltransferase, carbamoyl-P binding domain
GCODGGCH_00360	GH00360	PF00696	Amino acid kinase family
GCODGGCH_00361	GH00361	PF02274	Arginine deiminase
GCODGGCH_00362	GH00362	PF13520	Amino acid permease
GCODGGCH_00363	GH00363	PF01717	Cobalamin-independent synthase, Catalytic domain
GCODGGCH_00364	GH00364	PF00155	Aminotransferase class I and II
GCODGGCH_00365	GH00365	PF00814	tRNA N6-adenosine threonylcarbamoyltransferase
GCODGGCH_00366	GH00366	PF00583	Acetyltransferase (GNAT) family
GCODGGCH_00367	GH00367	PF00814	tRNA N6-adenosine threonylcarbamoyltransferase
GCODGGCH_00369	GH00369	PF07977	FabA-like domain
GCODGGCH_00370	GH00370	PF01047	MarR family
GCODGGCH_00371	GH00371	PF08545	3-Oxoacyl-[acyl-carrier-protein (ACP)] synthase III
GCODGGCH_00372	GH00372	PF00550	Phosphopantetheine attachment site
GCODGGCH_00373	GH00373	PF00698	Acyl transferase domain
GCODGGCH_00374	GH00374	PF13561	Enoyl-(Acyl carrier protein) reductase
GCODGGCH_00375	GH00375	PF00109	Beta-ketoacyl synthase, N-terminal domain
GCODGGCH_00376	GH00376	PF00364	Biotin-requiring enzyme
GCODGGCH_00377	GH00377	PF07977	FabA-like domain
GCODGGCH_00378	GH00378	PF02786	Carbamoyl-phosphate synthase L chain, ATP binding domain
GCODGGCH_00379	GH00379	PF01039	Carboxyl transferase domain
GCODGGCH_00380	GH00380	PF03255	Acetyl co-enzyme A carboxylase carboxyltransferase-like
GCODGGCH_00381	GH00381	PF13561	Enoyl-(Acyl carrier protein) reductase
GCODGGCH_00382	GH00382	PF02632	BioY family
GCODGGCH_00383	GH00383	PF02237	Biotin protein ligase C terminal domain
GCODGGCH_00384	GH00384	PF13546	DDE superfamily endonuclease
GCODGGCH_00385	GH00385	PF00872	Transposase, Mutator family
GCODGGCH_00386	GH00386	PF01609	Transposase DDE domain
GCODGGCH_00387	GH00387	PF12848	ABC transporter
GCODGGCH_00388	GH00388	PF06971	Putative DNA-binding protein N-terminus
GCODGGCH_00389	GH00389	PF00166	Chaperonin 10 Kd subunit
GCODGGCH_00390	GH00390	PF00118	TCP-1/cpn60 chaperonin family
GCODGGCH_00391	GH00391	PF13520	Amino acid permease
GCODGGCH_00393	GH00393	PF01205	Uncharacterized protein family UPF0029
GCODGGCH_00394	GH00394	PF00271	Helicase conserved C-terminal domain
GCODGGCH_00395	GH00395	PF00156	Phosphoribosyl transferase domain
GCODGGCH_00396	GH00396	PF02482	Sigma 54 modulation protein / S30EA ribosomal protein
GCODGGCH_00397	GH00397	PF07517	SecA DEAD-like domain
GCODGGCH_00398	GH00398	PF03462	PCRF domain
GCODGGCH_00399	GH00399	PF04024	PspC domain
GCODGGCH_00400	GH00400	PF04020	Mycobacterial 4 TMS phage holin, superfamily IV
GCODGGCH_00401	GH00401	PF02603	HPr Serine kinase N terminus
GCODGGCH_00402	GH00402	PF01790	Prolipoprotein diacylglyceryl transferase
GCODGGCH_00403	GH00403	PF07479	NAD-dependent glycerol-3-phosphate dehydrogenase C-terminus
GCODGGCH_00404	GH00404	PF00483	Nucleotidyl transferase
GCODGGCH_00405	GH00405	PF00795	Carbon-nitrogen hydrolase
GCODGGCH_00406	GH00406	PF00155	Aminotransferase class I and II
GCODGGCH_00407	GH00407	PF02558	Ketopantoate reductase PanE/ApbA
GCODGGCH_00408	GH00408	PF00872	Transposase, Mutator family
GCODGGCH_00409	GH00409	PF07883	Cupin domain
GCODGGCH_00410	GH00410	PF07992	Pyridine nucleotide-disulphide oxidoreductase
GCODGGCH_00411	GH00411	PF04204	Homoserine O-succinyltransferase
GCODGGCH_00412	GH00412	PF00291	Pyridoxal-phosphate dependent enzyme
GCODGGCH_00414	GH00414	PF13936	Helix-turn-helix domain
GCODGGCH_00415	GH00415	PF01063	Amino-transferase class IV
GCODGGCH_00416	GH00416	PF00056	lactate/malate dehydrogenase, NAD binding domain
GCODGGCH_00417	GH00417	PF08282	haloacid dehalogenase-like hydrolase
GCODGGCH_00418	GH00418	PF02880	Phosphoglucomutase/phosphomannomutase, alpha/beta/alpha domain III
GCODGGCH_00419	GH00419	PF12917	5'-deoxynucleotidase YfbR-like
GCODGGCH_00421	GH00421	PF04851	Type III restriction enzyme, res subunit
GCODGGCH_00422	GH00422	PF17755	UvrA DNA-binding domain
GCODGGCH_00424	GH00424	PF22740	RapZ C-terminal domain
GCODGGCH_00425	GH00425	PF01933	2-phospho-L-lactate transferase CofD
GCODGGCH_00426	GH00426	PF14527	WhiA LAGLIDADG-like domain
GCODGGCH_00427	GH00427	PF03070	TENA/THI-4/PQQC family
GCODGGCH_00428	GH00428	PF00574	Clp protease
GCODGGCH_00432	GH00432	PF14690	zinc-finger of transposase IS204/IS1001/IS1096/IS1165
GCODGGCH_00434	GH00434	PF03073	TspO/MBR family
GCODGGCH_00435	GH00435	PF00872	Transposase, Mutator family
GCODGGCH_00436	GH00436	PF13936	Helix-turn-helix domain
GCODGGCH_00438	GH00438	PF07929	Plasmid pRiA4b ORF-3-like protein
GCODGGCH_00440	GH00440	PF02800	Glyceraldehyde 3-phosphate dehydrogenase, C-terminal domain
GCODGGCH_00441	GH00441	PF00162	Phosphoglycerate kinase
GCODGGCH_00442	GH00442	PF00121	Triosephosphate isomerase
GCODGGCH_00443	GH00443	PF03952	Enolase, N-terminal domain
GCODGGCH_00444	GH00444	PF00324	Amino acid permease
GCODGGCH_00445	GH00445	PF02080	TrkA-C domain
GCODGGCH_00446	GH00446	PF03840	Preprotein translocase SecG subunit
GCODGGCH_00447	GH00447	PF17876	Cold shock domain
GCODGGCH_00448	GH00448	PF01668	SmpB protein
GCODGGCH_00450	GH00450	PF03167	Uracil DNA glycosylase superfamily
GCODGGCH_00451	GH00451	PF01515	Phosphate acetyl/butaryl transferase
GCODGGCH_00452	GH00452	PF02367	Threonylcarbamoyl adenosine biosynthesis protein TsaE
GCODGGCH_00453	GH00453	PF00583	Acetyltransferase (GNAT) family
GCODGGCH_00454	GH00454	PF00929	Exonuclease
GCODGGCH_00455	GH00455	PF01565	FAD binding domain
GCODGGCH_00456	GH00456	PF19293	CdaA N-terminal transmembrane domain
GCODGGCH_00457	GH00457	PF07949	YbbR-like protein
GCODGGCH_00458	GH00458	PF02880	Phosphoglucomutase/phosphomannomutase, alpha/beta/alpha domain III
GCODGGCH_00459	GH00459	PF13522	Glutamine amidotransferase domain
GCODGGCH_00461	GH00461	PF01757	Acyltransferase family
GCODGGCH_00462	GH00462	PF08282	haloacid dehalogenase-like hydrolase
GCODGGCH_00463	GH00463	PF01476	LysM domain
GCODGGCH_00464	GH00464	PF03601	Conserved hypothetical protein 698
GCODGGCH_00465	GH00465	PF00126	Bacterial regulatory helix-turn-helix protein, lysR family
GCODGGCH_00466	GH00466	PF20511	Phosphomannose isomerase type I, catalytic domain
GCODGGCH_00467	GH00467	PF02645	Uncharacterised protein, DegV family COG1307
GCODGGCH_00468	GH00468	PF08876	Domain of unknown function (DUF1836)
GCODGGCH_00469	GH00469	PF20628	Dyp-type peroxidase, C-terminal
GCODGGCH_00470	GH00470	PF03830	PTS system sorbose subfamily IIB component
GCODGGCH_00471	GH00471	PF03609	PTS system sorbose-specific iic component
GCODGGCH_00472	GH00472	PF03613	PTS system mannose/fructose/sorbose family IID component
GCODGGCH_00473	GH00473	PF06115	Domain of unknown function (DUF956)
GCODGGCH_00475	GH00475	PF00486	Transcriptional regulatory protein, C terminal
GCODGGCH_00476	GH00476	PF00672	HAMP domain
GCODGGCH_00477	GH00477	PF06800	Sugar transport protein
GCODGGCH_00478	GH00478	PF13518	Helix-turn-helix domain
GCODGGCH_00479	GH00479	PF00665	Integrase core domain
GCODGGCH_00480	GH00480	PF00578	AhpC/TSA family
GCODGGCH_00481	GH00481	PF07992	Pyridine nucleotide-disulphide oxidoreductase
GCODGGCH_00482	GH00482	PF00342	Phosphoglucose isomerase
GCODGGCH_00484	GH00484	PF00583	Acetyltransferase (GNAT) family
GCODGGCH_00485	GH00485	PF00413	Matrixin
GCODGGCH_00486	GH00486	PF00248	Aldo/keto reductase family
GCODGGCH_00487	GH00487	PF00121	Triosephosphate isomerase
GCODGGCH_00488	GH00488	PF03306	Alpha-acetolactate decarboxylase
GCODGGCH_00493	GH00493	PF01047	MarR family
GCODGGCH_00494	GH00494	PF00664	ABC transporter transmembrane region
GCODGGCH_00495	GH00495	PF00664	ABC transporter transmembrane region
GCODGGCH_00496	GH00496	PF00144	Beta-lactamase
GCODGGCH_00497	GH00497	PF13396	Phospholipase_D-nuclease N-terminal
GCODGGCH_00499	GH00499	PF07685	CobB/CobQ-like glutamine amidotransferase domain
GCODGGCH_00500	GH00500	PF08353	MurT ligase C-terminal
GCODGGCH_00501	GH00501	PF00265	Thymidine kinase
GCODGGCH_00502	GH00502	PF00472	RF-1 domain
GCODGGCH_00503	GH00503	PF17827	PrmC N-terminal domain
GCODGGCH_00504	GH00504	PF03481	Threonylcarbamoyl-AMP synthase, C-terminal domain
GCODGGCH_00505	GH00505	PF00464	Serine hydroxymethyltransferase
GCODGGCH_00506	GH00506	PF14681	Uracil phosphoribosyltransferase
GCODGGCH_00507	GH00507	PF07907	YibE/F-like protein
GCODGGCH_00508	GH00508	PF07907	YibE/F-like protein
GCODGGCH_00509	GH00509	PF00860	Permease family
GCODGGCH_00510	GH00510	PF00119	ATP synthase A chain
GCODGGCH_00511	GH00511	PF00137	ATP synthase subunit C
GCODGGCH_00512	GH00512	PF00430	ATP synthase B/B' CF(0)
GCODGGCH_00513	GH00513	PF00213	ATP synthase delta (OSCP) subunit
GCODGGCH_00514	GH00514	PF00306	ATP synthase alpha/beta chain, C terminal domain
GCODGGCH_00515	GH00515	PF00231	ATP synthase
GCODGGCH_00516	GH00516	PF00006	ATP synthase alpha/beta family, nucleotide-binding domain
GCODGGCH_00517	GH00517	PF00401	ATP synthase, Delta/Epsilon chain, long alpha-helix domain
GCODGGCH_00518	GH00518	PF06612	Protein of unknown function (DUF1146)
GCODGGCH_00519	GH00519	PF00275	EPSP synthase (3-phosphoshikimate 1-carboxyvinyltransferase)
GCODGGCH_00520	GH00520	PF06723	MreB/Mbl protein
GCODGGCH_00521	GH00521	PF11184	Protein of unknown function (DUF2969)
GCODGGCH_00522	GH00522	PF01098	Cell cycle protein
GCODGGCH_00523	GH00523	PF01597	Glycine cleavage H-protein
GCODGGCH_00524	GH00524	PF10978	Protein of unknown function (DUF2785)
GCODGGCH_00525	GH00525	PF07478	D-ala D-ala ligase C-terminus
GCODGGCH_00526	GH00526	PF14690	zinc-finger of transposase IS204/IS1001/IS1096/IS1165
GCODGGCH_00527	GH00527	PF01381	Helix-turn-helix
GCODGGCH_00528	GH00528	PF00582	Universal stress protein family
GCODGGCH_00530	GH00530	PF16193	AAA C-terminal domain
GCODGGCH_00531	GH00531	PF07997	Protein of unknown function (DUF1694)
GCODGGCH_00532	GH00532	PF00903	Glyoxalase/Bleomycin resistance protein/Dioxygenase superfamily
GCODGGCH_00534	GH00534	PF10035	Uncharacterized protein conserved in bacteria (DUF2179)
GCODGGCH_00535	GH00535	PF09639	YjcQ protein
GCODGGCH_00537	GH00537	PF00589	Phage integrase family
GCODGGCH_00540	GH00540	PF06305	Lipopolysaccharide assembly protein A domain
GCODGGCH_00541	GH00541	PF16729	Domain of unknown function (DUF5067)
GCODGGCH_00542	GH00542	PF00717	Peptidase S24-like
GCODGGCH_00543	GH00543	PF01381	Helix-turn-helix
GCODGGCH_00547	GH00547	PF09669	Phage regulatory protein Rha (Phage_pRha)
GCODGGCH_00551	GH00551	PF09954	Uncharacterized protein conserved in bacteria (DUF2188)
GCODGGCH_00558	GH00558	PF03837	RecT family
GCODGGCH_00559	GH00559	PF12684	PDDEXK-like domain of unknown function (DUF3799)
GCODGGCH_00560	GH00560	PF00436	Single-strand binding protein family
GCODGGCH_00561	GH00561	PF13730	Helix-turn-helix domain
GCODGGCH_00562	GH00562	PF00004	ATPase family associated with various cellular activities (AAA)
GCODGGCH_00564	GH00564	PF01381	Helix-turn-helix
GCODGGCH_00570	GH00570	PF13274	Antitoxin SocA-like, Panacea domain
GCODGGCH_00571	GH00571	PF02661	Fic/DOC family
GCODGGCH_00572	GH00572	PF03592	Terminase small subunit
GCODGGCH_00573	GH00573	PF04466	Phage terminase large subunit
GCODGGCH_00574	GH00574	PF05133	Phage portal protein, SPP1 Gp6-like
GCODGGCH_00575	GH00575	PF04233	Phage Mu protein F like protein
GCODGGCH_00577	GH00577	PF14265	Domain of unknown function (DUF4355)
GCODGGCH_00579	GH00579	PF05135	Phage gp6-like head-tail connector protein
GCODGGCH_00582	GH00582	PF06199	Phage tail tube protein
GCODGGCH_00583	GH00583	PF12363	Phage tail assembly chaperone protein, TAC
GCODGGCH_00584	GH00584	PF10145	Phage-related minor tail protein
GCODGGCH_00585	GH00585	PF05709	Phage tail protein RIFT-related domain
GCODGGCH_00586	GH00586	PF06605	Prophage endopeptidase tail
GCODGGCH_00589	GH00589	PF05105	Bacteriophage holin family
GCODGGCH_00590	GH00590	PF01183	Glycosyl hydrolases family 25
GCODGGCH_00592	GH00592	PF01479	S4 domain
GCODGGCH_00593	GH00593	PF06160	Septation ring formation regulator, EzrA
GCODGGCH_00594	GH00594	PF00266	Aminotransferase class-V
GCODGGCH_00595	GH00595	PF02926	THUMP domain
GCODGGCH_00596	GH00596	PF02447	GntP family permease
GCODGGCH_00597	GH00597	PF02595	Glycerate kinase family
GCODGGCH_00598	GH00598	PF01476	LysM domain
GCODGGCH_00603	GH00603	PF08534	Redoxin
GCODGGCH_00604	GH00604	PF08264	Anticodon-binding domain of tRNA ligase
GCODGGCH_00605	GH00605	PF08245	Mur ligase middle domain
GCODGGCH_00606	GH00606	PF04002	RadC-like JAB domain
GCODGGCH_00607	GH00607	PF06723	MreB/Mbl protein
GCODGGCH_00608	GH00608	PF04085	rod shape-determining protein MreC
GCODGGCH_00609	GH00609	PF04093	rod shape-determining protein MreD
GCODGGCH_00610	GH00610	PF00528	Binding-protein-dependent transport system inner membrane component
GCODGGCH_00611	GH00611	PF00005	ABC transporter
GCODGGCH_00612	GH00612	PF00497	Bacterial extracellular solute-binding proteins, family 3
GCODGGCH_00613	GH00613	PF05193	Peptidase M16 inactive domain
GCODGGCH_00614	GH00614	PF05193	Peptidase M16 inactive domain
GCODGGCH_00615	GH00615	PF13413	Helix-turn-helix domain
GCODGGCH_00616	GH00616	PF01066	CDP-alcohol phosphatidyltransferase
GCODGGCH_00617	GH00617	PF02464	Competence-damaged protein
GCODGGCH_00618	GH00618	PF00154	recA bacterial DNA recombination protein
GCODGGCH_00619	GH00619	PF12072	RNase Y N-terminal region
GCODGGCH_00620	GH00620	PF01624	MutS domain I
GCODGGCH_00621	GH00621	PF01119	DNA mismatch repair protein, C-terminal domain
GCODGGCH_00622	GH00622	PF07499	RuvA, C-terminal domain
GCODGGCH_00623	GH00623	PF05496	Holliday junction DNA helicase RuvB P-loop domain
GCODGGCH_00624	GH00624	PF01702	Queuine tRNA-ribosyltransferase
GCODGGCH_00625	GH00625	PF02699	Preprotein translocase subunit
GCODGGCH_00626	GH00626	PF02272	DHHA1 domain
GCODGGCH_00627	GH00627	PF00271	Helicase conserved C-terminal domain
GCODGGCH_00628	GH00628	PF02272	DHHA1 domain
GCODGGCH_00629	GH00629	PF06135	IreB regulatory phosphoprotein
GCODGGCH_00630	GH00630	PF03652	Holliday junction resolvase
GCODGGCH_00631	GH00631	PF06949	Protein of unknown function (DUF1292)
GCODGGCH_00632	GH00632	PF11858	Domain of unknown function (DUF3378)
GCODGGCH_00633	GH00633	PF02674	Colicin V production protein
GCODGGCH_00634	GH00634	PF01713	Smr domain
GCODGGCH_00635	GH00635	PF00085	Thioredoxin
GCODGGCH_00636	GH00636	PF00654	Voltage gated chloride channel
GCODGGCH_00637	GH00637	PF10702	Protein of unknown function (DUF2507)
GCODGGCH_00638	GH00638	PF01177	Asp/Glu/Hydantoin racemase
GCODGGCH_00639	GH00639	PF01725	Ham1 family
GCODGGCH_00640	GH00640	PF12850	Calcineurin-like phosphoesterase superfamily domain
GCODGGCH_00641	GH00641	PF08282	haloacid dehalogenase-like hydrolase
GCODGGCH_00642	GH00642	PF00924	Mechanosensitive ion channel, beta-domain
GCODGGCH_00643	GH00643	PF06103	Bacterial protein of unknown function (DUF948)
GCODGGCH_00645	GH00645	PF01321	Creatinase/Prolidase N-terminal domain
GCODGGCH_00646	GH00646	PF00356	Bacterial regulatory proteins, lacI family
GCODGGCH_00648	GH00648	PF20772	TACO1/YebC protein N-terminal domain
GCODGGCH_00649	GH00649	PF00877	NlpC/P60 family
GCODGGCH_00650	GH00650	PF13231	Dolichyl-phosphate-mannose-protein mannosyltransferase
GCODGGCH_00652	GH00652	PF00437	Type II/IV secretion system protein
GCODGGCH_00653	GH00653	PF00482	Type II secretion system (T2SS), protein F
GCODGGCH_00654	GH00654	PF07963	Prokaryotic N-terminal methylation motif
GCODGGCH_00655	GH00655	PF07963	Prokaryotic N-terminal methylation motif
GCODGGCH_00659	GH00659	PF02384	N-6 DNA Methylase
GCODGGCH_00660	GH00660	PF00871	Acetokinase family
GCODGGCH_00662	GH00662	PF06265	Putative antitoxin YutD-like
GCODGGCH_00663	GH00663	PF13344	Haloacid dehalogenase-like hydrolase
GCODGGCH_00664	GH00664	PF07314	Protein of unknown function (DUF1461)
GCODGGCH_00665	GH00665	PF09335	VTT domain
GCODGGCH_00689	GH00689	PF03960	ArsC family
GCODGGCH_00690	GH00690	PF05389	Negative regulator of genetic competence (MecA)
GCODGGCH_00691	GH00691	PF06054	Competence protein CoiA-like family
GCODGGCH_00692	GH00692	PF13743	Thioredoxin
GCODGGCH_00693	GH00693	PF04607	Region found in RelA / SpoT proteins
GCODGGCH_00694	GH00694	PF20143	ATP-NAD kinase C-terminal domain
GCODGGCH_00695	GH00695	PF00849	RNA pseudouridylate synthase
GCODGGCH_00696	GH00696	PF10282	Lactonase, 7-bladed beta-propeller
GCODGGCH_00697	GH00697	PF13649	Methyltransferase domain
GCODGGCH_00698	GH00698	PF00588	SpoU rRNA Methylase family
GCODGGCH_00699	GH00699	PF17854	FtsK alpha domain
GCODGGCH_00700	GH00700	PF13253	Protein of unknown function (DUF4044)
GCODGGCH_00702	GH00702	PF02381	MraZ protein, putative antitoxin-like
GCODGGCH_00703	GH00703	PF01795	MraW methylase family
GCODGGCH_00705	GH00705	PF00905	Penicillin binding protein transpeptidase domain
GCODGGCH_00706	GH00706	PF00953	Glycosyl transferase family 4
GCODGGCH_00707	GH00707	PF08245	Mur ligase middle domain
GCODGGCH_00708	GH00708	PF04101	Glycosyltransferase family 28 C-terminal domain
GCODGGCH_00709	GH00709	PF08478	POTRA domain, FtsQ-type
GCODGGCH_00710	GH00710	PF02491	SHS2 domain inserted in FTSA
GCODGGCH_00711	GH00711	PF12327	FtsZ family, C-terminal domain
GCODGGCH_00712	GH00712	PF04472	Cell division protein SepF
GCODGGCH_00713	GH00713	PF02325	YGGT family
GCODGGCH_00714	GH00714	PF01479	S4 domain
GCODGGCH_00715	GH00715	PF05103	DivIVA protein
GCODGGCH_00717	GH00717	PF08264	Anticodon-binding domain of tRNA ligase
GCODGGCH_00718	GH00718	PF00313	'Cold-shock' DNA-binding domain
GCODGGCH_00719	GH00719	PF00293	NUDIX domain
GCODGGCH_00721	GH00721	PF01048	Phosphorylase superfamily
GCODGGCH_00722	GH00722	PF08866	Putative amino acid metabolism
GCODGGCH_00723	GH00723	PF03054	tRNA methyl transferase HUP domain
GCODGGCH_00724	GH00724	PF07969	Amidohydrolase family
GCODGGCH_00725	GH00725	PF02866	lactate/malate dehydrogenase, alpha/beta C-terminal domain
GCODGGCH_00726	GH00726	PF00300	Histidine phosphatase superfamily (branch 1)
GCODGGCH_00727	GH00727	PF13181	Tetratricopeptide repeat
GCODGGCH_00728	GH00728	PF14490	Helix-hairpin-helix containing domain
GCODGGCH_00729	GH00729	PF13793	N-terminal domain of ribose phosphate pyrophosphokinase
GCODGGCH_00730	GH00730	PF03960	ArsC family
GCODGGCH_00731	GH00731	PF19279	YegS C-terminal NAD kinase beta sandwich-like domain
GCODGGCH_00732	GH00732	PF07288	RNA polymerase epsilon subunit
GCODGGCH_00734	GH00734	PF01327	Polypeptide deformylase
GCODGGCH_00735	GH00735	PF05256	Uncharacterised protein family (UPF0223)
GCODGGCH_00736	GH00736	PF00459	Inositol monophosphatase family
GCODGGCH_00737	GH00737	PF00679	Elongation factor G C-terminus
GCODGGCH_00738	GH00738	PF01098	Cell cycle protein
GCODGGCH_00739	GH00739	PF09902	Uncharacterized protein conserved in bacteria (DUF2129)
GCODGGCH_00740	GH00740	PF03602	Conserved hypothetical protein 95
GCODGGCH_00741	GH00741	PF01467	Cytidylyltransferase-like
GCODGGCH_00742	GH00742	PF13180	PDZ domain
GCODGGCH_00743	GH00743	PF10531	SLBB domain
GCODGGCH_00744	GH00744	PF00383	Cytidine and deoxycytidylate deaminase zinc-binding region
GCODGGCH_00745	GH00745	PF00753	Metallo-beta-lactamase superfamily
GCODGGCH_00746	GH00746	PF06144	DNA polymerase III, delta subunit
GCODGGCH_00747	GH00747	PF01649	Ribosomal protein S20
GCODGGCH_00748	GH00748	PF00312	Ribosomal protein S15
GCODGGCH_00749	GH00749	PF04262	Glutamate-cysteine ligase
GCODGGCH_00750	GH00750	PF07521	Zn-dependent metallo-hydrolase RNA specificity domain
GCODGGCH_00752	GH00752	PF03144	Elongation factor Tu domain 2
GCODGGCH_00753	GH00753	PF05698	Bacterial trigger factor protein (TF) C-terminus
GCODGGCH_00754	GH00754	PF10431	C-terminal, D2-small domain, of ClpB protein
GCODGGCH_00755	GH00755	PF01926	50S ribosome-binding GTPase
GCODGGCH_00756	GH00756	PF03819	MazG nucleotide pyrophosphohydrolase domain
GCODGGCH_00758	GH00758	PF00005	ABC transporter
GCODGGCH_00759	GH00759	PF22920	UvrC Ribonuclease H-like domain
GCODGGCH_00760	GH00760	PF09269	Domain of unknown function (DUF1967)
GCODGGCH_00761	GH00761	PF12706	Beta-lactamase superfamily domain
GCODGGCH_00762	GH00762	PF00106	short chain dehydrogenase
GCODGGCH_00763	GH00763	PF02272	DHHA1 domain
GCODGGCH_00764	GH00764	PF00156	Phosphoribosyl transferase domain
GCODGGCH_00765	GH00765	PF14534	Domain of unknown function (DUF4440)
GCODGGCH_00766	GH00766	PF02826	D-isomer specific 2-hydroxyacid dehydrogenase, NAD binding domain
GCODGGCH_00768	GH00768	PF01797	Transposase IS200 like
GCODGGCH_00769	GH00769	PF12323	Helix-turn-helix domain
GCODGGCH_00770	GH00770	PF02525	Flavodoxin-like fold
GCODGGCH_00772	GH00772	PF03992	Antibiotic biosynthesis monooxygenase
GCODGGCH_00773	GH00773	PF03083	Sugar efflux transporter for intercellular exchange
GCODGGCH_00774	GH00774	PF01381	Helix-turn-helix
GCODGGCH_00775	GH00775	PF00872	Transposase, Mutator family
GCODGGCH_00776	GH00776	PF00465	Iron-containing alcohol dehydrogenase
GCODGGCH_00777	GH00777	PF00106	short chain dehydrogenase
GCODGGCH_00780	GH00780	PF00733	Asparagine synthase
GCODGGCH_00782	GH00782	PF19834	Family of unknown function (DUF6314)
GCODGGCH_00783	GH00783	PF00356	Bacterial regulatory proteins, lacI family
GCODGGCH_00784	GH00784	PF05014	Nucleoside 2-deoxyribosyltransferase
GCODGGCH_00788	GH00788	PF12161	HsdM N-terminal domain
GCODGGCH_00789	GH00789	PF22679	UvrB domain 3
GCODGGCH_00790	GH00790	PF06114	IrrE N-terminal-like domain
GCODGGCH_00791	GH00791	PF14367	Domain of unknown function (DUF4411)
GCODGGCH_00792	GH00792	PF00239	Resolvase, N terminal domain
GCODGGCH_00793	GH00793	PF13936	Helix-turn-helix domain
GCODGGCH_00794	GH00794	PF03729	Short repeat of unknown function (DUF308)
GCODGGCH_00795	GH00795	PF00872	Transposase, Mutator family
GCODGGCH_00796	GH00796	PF18483	Bacterial lectin
GCODGGCH_00797	GH00797	PF17966	Muc B2-like domain
GCODGGCH_00798	GH00798	PF17965	Mucin binding domain
GCODGGCH_00799	GH00799	PF17966	Muc B2-like domain
GCODGGCH_00800	GH00800	PF02589	LUD domain
GCODGGCH_00801	GH00801	PF02589	LUD domain
GCODGGCH_00802	GH00802	PF02754	Cysteine-rich domain
GCODGGCH_00803	GH00803	PF08540	Hydroxymethylglutaryl-coenzyme A synthase C terminal
GCODGGCH_00804	GH00804	PF01726	LexA DNA binding domain
GCODGGCH_00805	GH00805	PF05979	Bacterial protein of unknown function (DUF896)
GCODGGCH_00806	GH00806	PF03672	Uncharacterised protein family (UPF0154)
GCODGGCH_00807	GH00807	PF01553	Acyltransferase
GCODGGCH_00808	GH00808	PF05175	Methyltransferase small domain
GCODGGCH_00809	GH00809	PF01541	GIY-YIG catalytic domain
GCODGGCH_00810	GH00810	PF00318	Ribosomal protein S2
GCODGGCH_00811	GH00811	PF00889	Elongation factor TS
GCODGGCH_00812	GH00812	PF00696	Amino acid kinase family
GCODGGCH_00813	GH00813	PF01765	Ribosome recycling factor
GCODGGCH_00814	GH00814	PF01255	Putative undecaprenyl diphosphate synthase
GCODGGCH_00815	GH00815	PF01148	Cytidylyltransferase family
GCODGGCH_00816	GH00816	PF02163	Peptidase family M50
GCODGGCH_00817	GH00817	PF04073	Aminoacyl-tRNA editing domain
GCODGGCH_00818	GH00818	PF17657	Bacterial DNA polymerase III alpha subunit finger domain
GCODGGCH_00819	GH00819	PF00202	Aminotransferase class-III
GCODGGCH_00820	GH00820	PF00696	Amino acid kinase family
GCODGGCH_00821	GH00821	PF01960	ArgJ family
GCODGGCH_00822	GH00822	PF22698	Semialdehyde dehydrogenase, dimerisation domain
GCODGGCH_00823	GH00823	PF00117	Glutamine amidotransferase class-I
GCODGGCH_00824	GH00824	PF02787	Carbamoyl-phosphate synthetase large chain, oligomerisation domain
GCODGGCH_00825	GH00825	PF17384	RimP C-terminal SH3 domain
GCODGGCH_00826	GH00826	PF13184	NusA-like KH domain
GCODGGCH_00827	GH00827	PF04296	Protein of unknown function (DUF448)
GCODGGCH_00828	GH00828	PF01248	Ribosomal protein L7Ae/L30e/S12e/Gadd45 family
GCODGGCH_00829	GH00829	PF11987	Translation-initiation factor 2
GCODGGCH_00830	GH00830	PF02033	Ribosome-binding factor A
GCODGGCH_00831	GH00831	PF16198	tRNA pseudouridylate synthase B C-terminal domain
GCODGGCH_00832	GH00832	PF06574	FAD synthetase
GCODGGCH_00833	GH00833	PF07690	Major Facilitator Superfamily
GCODGGCH_00834	GH00834	PF13518	Helix-turn-helix domain
GCODGGCH_00835	GH00835	PF13276	HTH-like domain
GCODGGCH_00836	GH00836	PF13936	Helix-turn-helix domain
GCODGGCH_00837	GH00837	PF07690	Major Facilitator Superfamily
GCODGGCH_00838	GH00838	PF13347	MFS/sugar transport protein
GCODGGCH_00839	GH00839	PF11941	Domain of unknown function (DUF3459)
GCODGGCH_00840	GH00840	PF00356	Bacterial regulatory proteins, lacI family
GCODGGCH_00841	GH00841	PF00817	impB/mucB/samB family
GCODGGCH_00842	GH00842	PF11799	impB/mucB/samB family C-terminal domain
GCODGGCH_00844	GH00844	PF00465	Iron-containing alcohol dehydrogenase
GCODGGCH_00845	GH00845	PF13936	Helix-turn-helix domain
GCODGGCH_00846	GH00846	PF02558	Ketopantoate reductase PanE/ApbA
GCODGGCH_00848	GH00848	PF13614	AAA domain
GCODGGCH_00849	GH00849	PF00589	Phage integrase family
GCODGGCH_00850	GH00850	PF06993	Protein of unknown function (DUF1304)
GCODGGCH_00851	GH00851	PF00326	Prolyl oligopeptidase family
GCODGGCH_00852	GH00852	PF13333	Integrase core domain
GCODGGCH_00853	GH00853	PF01527	Transposase
GCODGGCH_00855	GH00855	PF01628	HrcA protein C terminal domain
GCODGGCH_00856	GH00856	PF01025	GrpE
GCODGGCH_00857	GH00857	PF00012	Hsp70 protein
GCODGGCH_00858	GH00858	PF00684	DnaJ central domain
GCODGGCH_00859	GH00859	PF00117	Glutamine amidotransferase class-I
GCODGGCH_00860	GH00860	PF00977	Histidine biosynthesis protein
GCODGGCH_00861	GH00861	PF00977	Histidine biosynthesis protein
GCODGGCH_00862	GH00862	PF13263	PHP-associated
GCODGGCH_00863	GH00863	PF13393	Histidyl-tRNA synthetase
GCODGGCH_00864	GH00864	PF01634	ATP phosphoribosyltransferase
GCODGGCH_00865	GH00865	PF00815	Histidinol dehydrogenase
GCODGGCH_00866	GH00866	PF00475	Imidazoleglycerol-phosphate dehydratase
GCODGGCH_00867	GH00867	PF00117	Glutamine amidotransferase class-I
GCODGGCH_00868	GH00868	PF00977	Histidine biosynthesis protein
GCODGGCH_00869	GH00869	PF00977	Histidine biosynthesis protein
GCODGGCH_00870	GH00870	PF01502	Phosphoribosyl-AMP cyclohydrolase
GCODGGCH_00871	GH00871	PF01503	Phosphoribosyl-ATP pyrophosphohydrolase
GCODGGCH_00872	GH00872	PF00155	Aminotransferase class I and II
GCODGGCH_00873	GH00873	PF00679	Elongation factor G C-terminus
GCODGGCH_00875	GH00875	PF00300	Histidine phosphatase superfamily (branch 1)
GCODGGCH_00876	GH00876	PF00248	Aldo/keto reductase family
GCODGGCH_00877	GH00877	PF00266	Aminotransferase class-V
GCODGGCH_00878	GH00878	PF00389	D-isomer specific 2-hydroxyacid dehydrogenase, catalytic domain
GCODGGCH_00880	GH00880	PF02082	Iron-dependent Transcriptional regulator
GCODGGCH_00881	GH00881	PF00885	6,7-dimethyl-8-ribityllumazine synthase
GCODGGCH_00882	GH00882	PF00925	GTP cyclohydrolase II
GCODGGCH_00883	GH00883	PF00677	Lumazine binding domain
GCODGGCH_00884	GH00884	PF00383	Cytidine and deoxycytidylate deaminase zinc-binding region
GCODGGCH_00885	GH00885	PF12682	Flavodoxin
GCODGGCH_00886	GH00886	PF00512	His Kinase A (phospho-acceptor) domain
GCODGGCH_00887	GH00887	PF00072	Response regulator receiver domain
GCODGGCH_00889	GH00889	PF00266	Aminotransferase class-V
GCODGGCH_00891	GH00891	PF01797	Transposase IS200 like
GCODGGCH_00892	GH00892	PF01385	Probable transposase
GCODGGCH_00893	GH00893	PF05670	NFACT protein RNA binding domain
GCODGGCH_00894	GH00894	PF02645	Uncharacterised protein, DegV family COG1307
GCODGGCH_00896	GH00896	PF03883	Peroxide stress protein YaaA
GCODGGCH_00897	GH00897	PF01966	HD domain
GCODGGCH_00898	GH00898	PF13460	NAD(P)H-binding
GCODGGCH_00899	GH00899	PF00583	Acetyltransferase (GNAT) family
GCODGGCH_00900	GH00900	PF00288	GHMP kinases N terminal domain
GCODGGCH_00901	GH00901	PF03447	Homoserine dehydrogenase, NAD binding domain
GCODGGCH_00902	GH00902	PF00291	Pyridoxal-phosphate dependent enzyme
GCODGGCH_00903	GH00903	PF03591	AzlC protein
GCODGGCH_00904	GH00904	PF05437	Branched-chain amino acid transport protein (AzlD)
GCODGGCH_00905	GH00905	PF02627	Carboxymuconolactone decarboxylase family
GCODGGCH_00907	GH00907	PF00676	Dehydrogenase E1 component
GCODGGCH_00908	GH00908	PF02780	Transketolase, C-terminal domain
GCODGGCH_00909	GH00909	PF02817	e3 binding domain
GCODGGCH_00910	GH00910	PF07992	Pyridine nucleotide-disulphide oxidoreductase
GCODGGCH_00911	GH00911	PF10437	Bacterial lipoate protein ligase C-terminus
GCODGGCH_00913	GH00913	PF00126	Bacterial regulatory helix-turn-helix protein, lysR family
GCODGGCH_00916	GH00916	PF07690	Major Facilitator Superfamily
GCODGGCH_00917	GH00917	PF01595	Cyclin M transmembrane N-terminal domain
GCODGGCH_00918	GH00918	PF07690	Major Facilitator Superfamily
GCODGGCH_00919	GH00919	PF07690	Major Facilitator Superfamily
GCODGGCH_00920	GH00920	PF12850	Calcineurin-like phosphoesterase superfamily domain
GCODGGCH_00921	GH00921	PF00253	Ribosomal protein S14p/S29e
GCODGGCH_00922	GH00922	PF02378	Phosphotransferase system, EIIC
GCODGGCH_00923	GH00923	PF06028	Alpha/beta hydrolase of unknown function (DUF915)
GCODGGCH_00924	GH00924	PF03577	Peptidase family C69
GCODGGCH_00925	GH00925	PF02254	TrkA-N domain
GCODGGCH_00926	GH00926	PF01361	Tautomerase enzyme
GCODGGCH_00927	GH00927	PF02782	FGGY family of carbohydrate kinases, C-terminal domain
GCODGGCH_00929	GH00929	PF14690	zinc-finger of transposase IS204/IS1001/IS1096/IS1165
GCODGGCH_00930	GH00930	PF13936	Helix-turn-helix domain
GCODGGCH_00931	GH00931	PF22776	K+ potassium transporter C-terminal domain
GCODGGCH_00933	GH00933	PF09586	Bacterial membrane protein YfhO
GCODGGCH_00935	GH00935	PF07690	Major Facilitator Superfamily
GCODGGCH_00936	GH00936	PF06028	Alpha/beta hydrolase of unknown function (DUF915)
GCODGGCH_00937	GH00937	PF13460	NAD(P)H-binding
GCODGGCH_00938	GH00938	PF08282	haloacid dehalogenase-like hydrolase
GCODGGCH_00941	GH00941	PF00854	POT family
GCODGGCH_00943	GH00943	PF07690	Major Facilitator Superfamily
GCODGGCH_00944	GH00944	PF01817	Chorismate mutase type II
GCODGGCH_00945	GH00945	PF01264	Chorismate synthase
GCODGGCH_00947	GH00947	PF00275	EPSP synthase (3-phosphoshikimate 1-carboxyvinyltransferase)
GCODGGCH_00948	GH00948	PF02153	Prephenate dehydrogenase, nucleotide-binding domain
GCODGGCH_00949	GH00949	PF01202	Shikimate kinase
GCODGGCH_00950	GH00950	PF00155	Aminotransferase class I and II
GCODGGCH_00951	GH00951	PF02826	D-isomer specific 2-hydroxyacid dehydrogenase, NAD binding domain
GCODGGCH_00952	GH00952	PF00348	Polyprenyl synthetase
GCODGGCH_00953	GH00953	PF01040	UbiA prenyltransferase family
GCODGGCH_00955	GH00955	PF07670	Nucleoside recognition
GCODGGCH_00956	GH00956	PF04023	FeoA domain
GCODGGCH_00957	GH00957	PF00005	ABC transporter
GCODGGCH_00958	GH00958	PF19295	SufBD protein N-terminal region
GCODGGCH_00959	GH00959	PF00266	Aminotransferase class-V
GCODGGCH_00960	GH00960	PF01592	NifU-like N terminal domain
GCODGGCH_00961	GH00961	PF01458	SUF system FeS cluster assembly, SufBD
GCODGGCH_00962	GH00962	PF01497	Periplasmic binding protein
GCODGGCH_00963	GH00963	PF00892	EamA-like transporter family
GCODGGCH_00964	GH00964	PF13596	PAS domain
GCODGGCH_00965	GH00965	PF08984	Domain of unknown function (DUF1858)
GCODGGCH_00966	GH00966	PF01883	Iron-sulfur cluster assembly protein
GCODGGCH_00967	GH00967	PF07992	Pyridine nucleotide-disulphide oxidoreductase
GCODGGCH_00968	GH00968	PF00005	ABC transporter
GCODGGCH_00969	GH00969	PF01032	FecCD transport family
GCODGGCH_00970	GH00970	PF00258	Flavodoxin
GCODGGCH_00971	GH00971	PF02391	MoaE protein
GCODGGCH_00972	GH00972	PF02597	ThiS family
GCODGGCH_00973	GH00973	PF13353	4Fe-4S single cluster domain
GCODGGCH_00974	GH00974	PF07690	Major Facilitator Superfamily
GCODGGCH_00975	GH00975	PF01883	Iron-sulfur cluster assembly protein
GCODGGCH_00976	GH00976	PF01381	Helix-turn-helix
GCODGGCH_00977	GH00977	PF01209	ubiE/COQ5 methyltransferase family
GCODGGCH_00982	GH00982	PF00196	Bacterial regulatory proteins, luxR family
GCODGGCH_00983	GH00983	PF02518	Histidine kinase-, DNA gyrase B-, and HSP90-like ATPase
GCODGGCH_00986	GH00986	PF12804	MobA-like NTP transferase domain
GCODGGCH_00987	GH00987	PF01967	MoaC family
GCODGGCH_00988	GH00988	PF03453	MoeA N-terminal region (domain I and II)
GCODGGCH_00989	GH00989	PF00994	Probable molybdopterin binding domain
GCODGGCH_00990	GH00990	PF00899	ThiF family
GCODGGCH_00991	GH00991	PF00384	Molybdopterin oxidoreductase
GCODGGCH_00992	GH00992	PF13247	4Fe-4S dicluster domain
GCODGGCH_00993	GH00993	PF02613	Nitrate reductase delta subunit
GCODGGCH_00994	GH00994	PF02665	Nitrate reductase gamma subunit
GCODGGCH_00995	GH00995	PF01797	Transposase IS200 like
GCODGGCH_00996	GH00996	PF12323	Helix-turn-helix domain
GCODGGCH_00997	GH00997	PF00872	Transposase, Mutator family
GCODGGCH_01001	GH01001	PF13460	NAD(P)H-binding
GCODGGCH_01002	GH01002	PF04262	Glutamate-cysteine ligase
GCODGGCH_01003	GH01003	PF04892	VanZ like family
GCODGGCH_01004	GH01004	PF00155	Aminotransferase class I and II
GCODGGCH_01006	GH01006	PF00532	Periplasmic binding proteins and sugar binding domain of LacI family
GCODGGCH_01007	GH01007	PF02447	GntP family permease
GCODGGCH_01008	GH01008	PF00370	FGGY family of carbohydrate kinases, N-terminal domain
GCODGGCH_01009	GH01009	PF21259	HTH-type transcriptional regulator Rgg, C-terminal domain
GCODGGCH_01010	GH01010	PF00690	Cation transporter/ATPase, N-terminus
GCODGGCH_01012	GH01012	PF13936	Helix-turn-helix domain
GCODGGCH_01013	GH01013	PF03965	Penicillinase repressor
GCODGGCH_01015	GH01015	PF00480	ROK family
GCODGGCH_01016	GH01016	PF12323	Helix-turn-helix domain
GCODGGCH_01017	GH01017	PF01797	Transposase IS200 like
GCODGGCH_01018	GH01018	PF00175	Oxidoreductase NAD-binding domain
GCODGGCH_01019	GH01019	PF03109	ABC1 atypical kinase-like domain
GCODGGCH_01020	GH01020	PF00583	Acetyltransferase (GNAT) family
GCODGGCH_01021	GH01021	PF00903	Glyoxalase/Bleomycin resistance protein/Dioxygenase superfamily
GCODGGCH_01022	GH01022	PF02537	CrcB-like protein, Camphor Resistance (CrcB)
GCODGGCH_01023	GH01023	PF02537	CrcB-like protein, Camphor Resistance (CrcB)
GCODGGCH_01024	GH01024	PF13936	Helix-turn-helix domain
GCODGGCH_01025	GH01025	PF01022	Bacterial regulatory protein, arsR family
GCODGGCH_01026	GH01026	PF02374	Anion-transporting ATPase
GCODGGCH_01027	GH01027	PF02040	Arsenical pump membrane protein
GCODGGCH_01028	GH01028	PF13276	HTH-like domain
GCODGGCH_01029	GH01029	PF01527	Transposase
GCODGGCH_01030	GH01030	PF13005	zinc-finger binding domain of transposase IS66
GCODGGCH_01031	GH01031	PF02040	Arsenical pump membrane protein
GCODGGCH_01032	GH01032	PF06953	Arsenical resistance operon protein ArsD
GCODGGCH_01033	GH01033	PF01451	Low molecular weight phosphotyrosine protein phosphatase
GCODGGCH_01034	GH01034	PF08281	Sigma-70, region 4
GCODGGCH_01036	GH01036	PF04851	Type III restriction enzyme, res subunit
GCODGGCH_01039	GH01039	PF13276	HTH-like domain
GCODGGCH_01040	GH01040	PF13518	Helix-turn-helix domain
GCODGGCH_01041	GH01041	PF01797	Transposase IS200 like
GCODGGCH_01042	GH01042	PF12323	Helix-turn-helix domain
GCODGGCH_01043	GH01043	PF02775	Thiamine pyrophosphate enzyme, C-terminal TPP binding domain
GCODGGCH_01044	GH01044	PF00005	ABC transporter
GCODGGCH_01045	GH01045	PF03649	Uncharacterised protein family (UPF0014)
GCODGGCH_01047	GH01047	PF00376	MerR family regulatory protein
GCODGGCH_01049	GH01049	PF01451	Low molecular weight phosphotyrosine protein phosphatase
GCODGGCH_01052	GH01052	PF01546	Peptidase family M20/M25/M40
GCODGGCH_01053	GH01053	PF01979	Amidohydrolase family
GCODGGCH_01054	GH01054	PF08240	Alcohol dehydrogenase GroES-like domain
GCODGGCH_01056	GH01056	PF03083	Sugar efflux transporter for intercellular exchange
GCODGGCH_01057	GH01057	PF01381	Helix-turn-helix
GCODGGCH_01058	GH01058	PF13520	Amino acid permease
GCODGGCH_01059	GH01059	PF13520	Amino acid permease
GCODGGCH_01060	GH01060	PF00282	Pyridoxal-dependent decarboxylase conserved domain
GCODGGCH_01061	GH01061	PF13518	Helix-turn-helix domain
GCODGGCH_01062	GH01062	PF00665	Integrase core domain
GCODGGCH_01063	GH01063	PF01418	Helix-turn-helix domain, rpiR family
GCODGGCH_01064	GH01064	PF00359	Phosphoenolpyruvate-dependent sugar phosphotransferase system, EIIA 2
GCODGGCH_01065	GH01065	PF03611	PTS system sugar-specific permease component
GCODGGCH_01066	GH01066	PF02302	PTS system, Lactose/Cellobiose specific IIB subunit
GCODGGCH_01067	GH01067	PF12706	Beta-lactamase superfamily domain
GCODGGCH_01068	GH01068	PF13936	Helix-turn-helix domain
GCODGGCH_01069	GH01069	PF13546	DDE superfamily endonuclease
GCODGGCH_01071	GH01071	PF00155	Aminotransferase class I and II
GCODGGCH_01072	GH01072	PF04262	Glutamate-cysteine ligase
GCODGGCH_01073	GH01073	PF00497	Bacterial extracellular solute-binding proteins, family 3
GCODGGCH_01075	GH01075	PF01757	Acyltransferase family
GCODGGCH_01077	GH01077	PF05870	Phenolic acid decarboxylase (PAD)
GCODGGCH_01078	GH01078	PF10400	Virulence activator alpha C-term
GCODGGCH_01079	GH01079	PF00334	Nucleoside diphosphate kinase
GCODGGCH_01080	GH01080	PF01385	Probable transposase
GCODGGCH_01081	GH01081	PF01797	Transposase IS200 like
GCODGGCH_01083	GH01083	PF09848	Schlafen group 3, DNA/RNA helicase domain
GCODGGCH_01084	GH01084	PF13292	1-deoxy-D-xylulose-5-phosphate synthase
GCODGGCH_01085	GH01085	PF00746	LPXTG cell wall anchor motif
GCODGGCH_01086	GH01086	PF00324	Amino acid permease
GCODGGCH_01088	GH01088	PF03577	Peptidase family C69
GCODGGCH_01089	GH01089	PF01223	DNA/RNA non-specific endonuclease
GCODGGCH_01090	GH01090	PF02737	3-hydroxyacyl-CoA dehydrogenase, NAD binding domain
GCODGGCH_01092	GH01092	PF06028	Alpha/beta hydrolase of unknown function (DUF915)
GCODGGCH_01095	GH01095	PF00144	Beta-lactamase
GCODGGCH_01096	GH01096	PF04608	Phosphatidylglycerophosphatase A
GCODGGCH_01097	GH01097	PF01925	Sulfite exporter TauE/SafE
GCODGGCH_01098	GH01098	PF01594	AI-2E family transporter
GCODGGCH_01099	GH01099	PF00108	Thiolase, N-terminal domain
GCODGGCH_01100	GH01100	PF01734	Patatin-like phospholipase
GCODGGCH_01101	GH01101	PF00126	Bacterial regulatory helix-turn-helix protein, lysR family
GCODGGCH_01102	GH01102	PF04205	FMN-binding domain
GCODGGCH_01103	GH01103	PF00890	FAD binding domain
GCODGGCH_01104	GH01104	PF11611	Domain of unknown function (DUF4352)
GCODGGCH_01105	GH01105	PF00892	EamA-like transporter family
GCODGGCH_01110	GH01110	PF08279	HTH domain
GCODGGCH_01111	GH01111	PF05167	Uncharacterised ACR (DUF711)
GCODGGCH_01112	GH01112	PF13740	ACT domain
GCODGGCH_01113	GH01113	PF00291	Pyridoxal-phosphate dependent enzyme
GCODGGCH_01114	GH01114	PF01053	Cys/Met metabolism PLP-dependent enzyme
GCODGGCH_01115	GH01115	PF01797	Transposase IS200 like
GCODGGCH_01116	GH01116	PF01385	Probable transposase
GCODGGCH_01117	GH01117	PF08240	Alcohol dehydrogenase GroES-like domain
GCODGGCH_01119	GH01119	PF07690	Major Facilitator Superfamily
GCODGGCH_01120	GH01120	PF00501	AMP-binding enzyme
GCODGGCH_01121	GH01121	PF00378	Enoyl-CoA hydratase/isomerase
GCODGGCH_01122	GH01122	PF03061	Thioesterase superfamily
GCODGGCH_01123	GH01123	PF14690	zinc-finger of transposase IS204/IS1001/IS1096/IS1165
GCODGGCH_01124	GH01124	PF03099	Biotin/lipoate A/B protein ligase family
GCODGGCH_01125	GH01125	PF02436	Conserved carboxylase domain
GCODGGCH_01126	GH01126	PF02786	Carbamoyl-phosphate synthase L chain, ATP binding domain
GCODGGCH_01127	GH01127	PF02866	lactate/malate dehydrogenase, alpha/beta C-terminal domain
GCODGGCH_01130	GH01130	PF13333	Integrase core domain
GCODGGCH_01131	GH01131	PF01527	Transposase
GCODGGCH_01132	GH01132	PF00107	Zinc-binding dehydrogenase
GCODGGCH_01133	GH01133	PF04198	Putative sugar-binding domain
GCODGGCH_01135	GH01135	PF03802	Apo-citrate lyase phosphoribosyl-dephospho-CoA transferase
GCODGGCH_01136	GH01136	PF12697	Alpha/beta hydrolase family
GCODGGCH_01137	GH01137	PF00589	Phage integrase family
GCODGGCH_01138	GH01138	PF00440	Bacterial regulatory proteins, tetR family
GCODGGCH_01139	GH01139	PF13460	NAD(P)H-binding
GCODGGCH_01140	GH01140	PF12682	Flavodoxin
GCODGGCH_01141	GH01141	PF00583	Acetyltransferase (GNAT) family
GCODGGCH_01142	GH01142	PF02566	OsmC-like protein
GCODGGCH_01143	GH01143	PF02082	Iron-dependent Transcriptional regulator
GCODGGCH_01144	GH01144	PF04069	Substrate binding domain of ABC-type glycine betaine transport system
GCODGGCH_01145	GH01145	PF00528	Binding-protein-dependent transport system inner membrane component
GCODGGCH_01146	GH01146	PF00005	ABC transporter
GCODGGCH_01147	GH01147	PF00528	Binding-protein-dependent transport system inner membrane component
GCODGGCH_01148	GH01148	PF08240	Alcohol dehydrogenase GroES-like domain
GCODGGCH_01149	GH01149	PF00107	Zinc-binding dehydrogenase
GCODGGCH_01150	GH01150	PF00872	Transposase, Mutator family
GCODGGCH_01151	GH01151	PF00155	Aminotransferase class I and II
GCODGGCH_01152	GH01152	PF02275	Linear amide C-N hydrolases, choloylglycine hydrolase family
GCODGGCH_01153	GH01153	PF00589	Phage integrase family
GCODGGCH_01154	GH01154	PF03547	Membrane transport protein
GCODGGCH_01155	GH01155	PF00180	Isocitrate/isopropylmalate dehydrogenase
GCODGGCH_01156	GH01156	PF08543	Phosphomethylpyrimidine kinase
GCODGGCH_01157	GH01157	PF07155	ECF-type riboflavin transporter, S component
GCODGGCH_01158	GH01158	PF00248	Aldo/keto reductase family
GCODGGCH_01159	GH01159	PF02698	DUF218 domain
GCODGGCH_01160	GH01160	PF10078	Uncharacterized protein conserved in bacteria (DUF2316)
GCODGGCH_01161	GH01161	PF00583	Acetyltransferase (GNAT) family
GCODGGCH_01162	GH01162	PF20434	BD-FAE
GCODGGCH_01163	GH01163	PF06152	Phage minor capsid protein 2
GCODGGCH_01164	GH01164	PF06152	Phage minor capsid protein 2
GCODGGCH_01168	GH01168	PF00155	Aminotransferase class I and II
GCODGGCH_01169	GH01169	PF02423	Ornithine cyclodeaminase/mu-crystallin family
GCODGGCH_01170	GH01170	PF02423	Ornithine cyclodeaminase/mu-crystallin family
GCODGGCH_01171	GH01171	PF00083	Sugar (and other) transporter
GCODGGCH_01172	GH01172	PF00156	Phosphoribosyl transferase domain
GCODGGCH_01174	GH01174	PF12464	Maltose acetyltransferase hexapeptide capping motif
GCODGGCH_01175	GH01175	PF12464	Maltose acetyltransferase hexapeptide capping motif
GCODGGCH_01176	GH01176	PF01063	Amino-transferase class IV
GCODGGCH_01177	GH01177	PF13520	Amino acid permease
GCODGGCH_01178	GH01178	PF00872	Transposase, Mutator family
GCODGGCH_01181	GH01181	PF07690	Major Facilitator Superfamily
GCODGGCH_01182	GH01182	PF04474	Protein of unknown function (DUF554)
GCODGGCH_01183	GH01183	PF16193	AAA C-terminal domain
GCODGGCH_01186	GH01186	PF07969	Amidohydrolase family
GCODGGCH_01187	GH01187	PF02133	Permease for cytosine/purines, uracil, thiamine, allantoin
GCODGGCH_01188	GH01188	PF13185	GAF domain
GCODGGCH_01189	GH01189	PF00583	Acetyltransferase (GNAT) family
GCODGGCH_01190	GH01190	PF01641	SelR domain
GCODGGCH_01191	GH01191	PF01521	Iron-sulphur cluster biosynthesis
GCODGGCH_01192	GH01192	PF02833	DHHA2 domain
GCODGGCH_01193	GH01193	PF07274	Protein of unknown function (DUF1440)
GCODGGCH_01194	GH01194	PF00521	DNA gyrase/topoisomerase IV, subunit A
GCODGGCH_01195	GH01195	PF01751	Toprim domain
GCODGGCH_01196	GH01196	PF02660	Glycerol-3-phosphate acyltransferase
GCODGGCH_01197	GH01197	PF01263	Aldose 1-epimerase
GCODGGCH_01198	GH01198	PF00589	Phage integrase family
GCODGGCH_01199	GH01199	PF01396	Topoisomerase DNA binding C4 zinc finger
GCODGGCH_01200	GH01200	PF02481	DNA recombination-mediator protein A
GCODGGCH_01201	GH01201	PF01351	Ribonuclease HII
GCODGGCH_01202	GH01202	PF01926	50S ribosome-binding GTPase
GCODGGCH_01203	GH01203	PF13276	HTH-like domain
GCODGGCH_01204	GH01204	PF01527	Transposase
GCODGGCH_01205	GH01205	PF01381	Helix-turn-helix
GCODGGCH_01206	GH01206	PF03596	Cadmium resistance transporter
GCODGGCH_01207	GH01207	PF12840	Helix-turn-helix domain
GCODGGCH_01208	GH01208	PF00872	Transposase, Mutator family
GCODGGCH_01209	GH01209	PF00872	Transposase, Mutator family
GCODGGCH_01210	GH01210	PF00872	Transposase, Mutator family
GCODGGCH_01211	GH01211	PF07992	Pyridine nucleotide-disulphide oxidoreductase
GCODGGCH_01212	GH01212	PF13936	Helix-turn-helix domain
GCODGGCH_01213	GH01213	PF13936	Helix-turn-helix domain
GCODGGCH_01215	GH01215	PF02040	Arsenical pump membrane protein
GCODGGCH_01216	GH01216	PF02374	Anion-transporting ATPase
GCODGGCH_01217	GH01217	PF06953	Arsenical resistance operon protein ArsD
GCODGGCH_01218	GH01218	PF01022	Bacterial regulatory protein, arsR family
GCODGGCH_01219	GH01219	PF00665	Integrase core domain
GCODGGCH_01220	GH01220	PF06855	YozE SAM-like fold
GCODGGCH_01221	GH01221	PF09911	Uncharacterized protein conserved in bacteria (DUF2140)
GCODGGCH_01222	GH01222	PF13472	GDSL-like Lipase/Acylhydrolase family
GCODGGCH_01223	GH01223	PF00132	Bacterial transferase hexapeptide (six repeats)
GCODGGCH_01224	GH01224	PF02826	D-isomer specific 2-hydroxyacid dehydrogenase, NAD binding domain
GCODGGCH_01225	GH01225	PF02645	Uncharacterised protein, DegV family COG1307
GCODGGCH_01226	GH01226	PF03006	Haemolysin-III related
GCODGGCH_01227	GH01227	PF00186	Dihydrofolate reductase
GCODGGCH_01228	GH01228	PF00303	Thymidylate synthase
GCODGGCH_01229	GH01229	PF16326	ABC transporter C-terminal domain
GCODGGCH_01230	GH01230	PF13735	tRNA nucleotidyltransferase domain 2 putative
GCODGGCH_01231	GH01231	PF13495	Phage integrase, N-terminal SAM-like domain
GCODGGCH_01232	GH01232	PF14559	Tetratricopeptide repeat
GCODGGCH_01233	GH01233	PF00216	Bacterial DNA-binding protein
GCODGGCH_01234	GH01234	PF14714	KH-domain-like of EngA bacterial GTPase enzymes, C-terminal
GCODGGCH_01235	GH01235	PF00575	S1 RNA binding domain
GCODGGCH_01236	GH01236	PF02224	Cytidylate kinase
GCODGGCH_01237	GH01237	PF01476	LysM domain
GCODGGCH_01238	GH01238	PF16124	RecQ zinc-binding
GCODGGCH_01240	GH01240	PF12323	Helix-turn-helix domain
GCODGGCH_01241	GH01241	PF01797	Transposase IS200 like
GCODGGCH_01242	GH01242	PF12822	ECF transporter, substrate-specific component
GCODGGCH_01243	GH01243	PF01479	S4 domain
GCODGGCH_01244	GH01244	PF04079	Segregation and condensation complex subunit ScpB
GCODGGCH_01245	GH01245	PF02616	Segregation and condensation protein ScpA
GCODGGCH_01247	GH01247	PF00589	Phage integrase family
GCODGGCH_01248	GH01248	PF21191	CvfB first S1-like domain
GCODGGCH_01249	GH01249	PF02887	Pyruvate kinase, alpha/beta domain
GCODGGCH_01250	GH01250	PF14579	Helix-hairpin-helix motif
GCODGGCH_01251	GH01251	PF11151	Protein of unknown function (DUF2929)
GCODGGCH_01252	GH01252	PF01546	Peptidase family M20/M25/M40
GCODGGCH_01253	GH01253	PF01784	Duf34/NIF3 (NGG1p interacting factor 3)
GCODGGCH_01254	GH01254	PF04816	tRNA (adenine(22)-N(1))-methyltransferase
GCODGGCH_01255	GH01255	PF02254	TrkA-N domain
GCODGGCH_01256	GH01256	PF02386	Cation transport protein
GCODGGCH_01257	GH01257	PF01118	Semialdehyde dehydrogenase, NAD binding domain
GCODGGCH_01258	GH01258	PF00155	Aminotransferase class I and II
GCODGGCH_01259	GH01259	PF01113	Dihydrodipicolinate reductase, N-terminus
GCODGGCH_01260	GH01260	PF00701	Dihydrodipicolinate synthetase family
GCODGGCH_01261	GH01261	PF07687	Peptidase dimerisation domain
GCODGGCH_01262	GH01262	PF00132	Bacterial transferase hexapeptide (six repeats)
GCODGGCH_01263	GH01263	PF00278	Pyridoxal-dependent decarboxylase, C-terminal sheet domain
GCODGGCH_01264	GH01264	PF22468	ACT domain
GCODGGCH_01265	GH01265	PF01678	Diaminopimelate epimerase
GCODGGCH_01266	GH01266	PF02424	ApbE family
GCODGGCH_01267	GH01267	PF01610	Transposase
GCODGGCH_01268	GH01268	PF00872	Transposase, Mutator family
GCODGGCH_01269	GH01269	PF00872	Transposase, Mutator family
GCODGGCH_01270	GH01270	PF00872	Transposase, Mutator family
GCODGGCH_01271	GH01271	PF13936	Helix-turn-helix domain
GCODGGCH_01273	GH01273	PF04226	Transglycosylase associated protein
GCODGGCH_01274	GH01274	PF03780	Asp23 family, cell envelope-related function
GCODGGCH_01276	GH01276	PF01527	Transposase
GCODGGCH_01277	GH01277	PF00665	Integrase core domain
GCODGGCH_01278	GH01278	PF04542	Sigma-70 region 2
GCODGGCH_01279	GH01279	PF01807	CHC2 zinc finger
GCODGGCH_01280	GH01280	PF02092	Glycyl-tRNA synthetase beta subunit
GCODGGCH_01281	GH01281	PF02091	Glycyl-tRNA synthetase alpha subunit
GCODGGCH_01282	GH01282	PF02565	Recombination protein O C terminal
GCODGGCH_01283	GH01283	PF07650	KH domain
GCODGGCH_01284	GH01284	PF01219	Prokaryotic diacylglycerol kinase
GCODGGCH_01285	GH01285	PF02130	Endoribonuclease YbeY
GCODGGCH_01286	GH01286	PF02562	PhoH-like protein
GCODGGCH_01287	GH01287	PF09424	Yqey-like protein
GCODGGCH_01288	GH01288	PF01165	Ribosomal protein S21
GCODGGCH_01289	GH01289	PF00117	Glutamine amidotransferase class-I
GCODGGCH_01290	GH01290	PF02938	GAD domain
GCODGGCH_01291	GH01291	PF13393	Histidyl-tRNA synthetase
GCODGGCH_01292	GH01292	PF21948	Lipoyl protein ligase A/B catalytic domain
GCODGGCH_01293	GH01293	PF01520	N-acetylmuramoyl-L-alanine amidase
GCODGGCH_01294	GH01294	PF03881	Fructosamine kinase
GCODGGCH_01295	GH01295	PF02574	Homocysteine S-methyltransferase
GCODGGCH_01296	GH01296	PF00324	Amino acid permease
GCODGGCH_01297	GH01297	PF04204	Homoserine O-succinyltransferase
GCODGGCH_01298	GH01298	PF03447	Homoserine dehydrogenase, NAD binding domain
GCODGGCH_01300	GH01300	PF13561	Enoyl-(Acyl carrier protein) reductase
GCODGGCH_01301	GH01301	PF00497	Bacterial extracellular solute-binding proteins, family 3
GCODGGCH_01302	GH01302	PF00005	ABC transporter
GCODGGCH_01303	GH01303	PF00528	Binding-protein-dependent transport system inner membrane component
GCODGGCH_01304	GH01304	PF00528	Binding-protein-dependent transport system inner membrane component
GCODGGCH_01306	GH01306	PF00497	Bacterial extracellular solute-binding proteins, family 3
GCODGGCH_01307	GH01307	PF00528	Binding-protein-dependent transport system inner membrane component
GCODGGCH_01308	GH01308	PF00528	Binding-protein-dependent transport system inner membrane component
GCODGGCH_01309	GH01309	PF00005	ABC transporter
GCODGGCH_01310	GH01310	PF13936	Helix-turn-helix domain
GCODGGCH_01313	GH01313	PF01053	Cys/Met metabolism PLP-dependent enzyme
GCODGGCH_01314	GH01314	PF01053	Cys/Met metabolism PLP-dependent enzyme
GCODGGCH_01316	GH01316	PF02580	D-Tyr-tRNA(Tyr) deacylase
GCODGGCH_01317	GH01317	PF13291	ACT domain
GCODGGCH_01319	GH01319	PF04452	RNA methyltransferase domain
GCODGGCH_01320	GH01320	PF06325	Ribosomal protein L11 methyltransferase (PrmA)
GCODGGCH_01323	GH01323	PF00056	lactate/malate dehydrogenase, NAD binding domain
GCODGGCH_01324	GH01324	PF07282	Putative transposase DNA-binding domain
GCODGGCH_01326	GH01326	PF07859	alpha/beta hydrolase fold
GCODGGCH_01327	GH01327	PF09711	CRISPR-associated protein (Cas_Csn2)
GCODGGCH_01328	GH01328	PF09827	CRISPR associated protein Cas2
GCODGGCH_01329	GH01329	PF01867	CRISPR associated protein Cas1
GCODGGCH_01330	GH01330	PF13395	HNH endonuclease
GCODGGCH_01332	GH01332	PF02110	Hydroxyethylthiazole kinase family
GCODGGCH_01333	GH01333	PF08543	Phosphomethylpyrimidine kinase
GCODGGCH_01334	GH01334	PF02581	Thiamine monophosphate synthase
GCODGGCH_01335	GH01335	PF12323	Helix-turn-helix domain
GCODGGCH_01336	GH01336	PF01797	Transposase IS200 like
GCODGGCH_01337	GH01337	PF08543	Phosphomethylpyrimidine kinase
GCODGGCH_01338	GH01338	PF06146	Phosphate-starvation-inducible E family
GCODGGCH_01339	GH01339	PF02517	Type II CAAX prenyl endopeptidase Rce1-like
GCODGGCH_01340	GH01340	PF07992	Pyridine nucleotide-disulphide oxidoreductase
GCODGGCH_01341	GH01341	PF00310	Glutamine amidotransferases class-II
GCODGGCH_01342	GH01342	PF08240	Alcohol dehydrogenase GroES-like domain
GCODGGCH_01344	GH01344	PF01625	Peptide methionine sulfoxide reductase
GCODGGCH_01345	GH01345	PF03180	NlpA lipoprotein
GCODGGCH_01346	GH01346	PF01625	Peptide methionine sulfoxide reductase
GCODGGCH_01347	GH01347	PF04474	Protein of unknown function (DUF554)
GCODGGCH_01348	GH01348	PF03596	Cadmium resistance transporter
GCODGGCH_01349	GH01349	PF01546	Peptidase family M20/M25/M40
GCODGGCH_01350	GH01350	PF01385	Probable transposase
GCODGGCH_01352	GH01352	PF00872	Transposase, Mutator family
GCODGGCH_01353	GH01353	PF00194	Eukaryotic-type carbonic anhydrase
GCODGGCH_01354	GH01354	PF02786	Carbamoyl-phosphate synthase L chain, ATP binding domain
GCODGGCH_01355	GH01355	PF00117	Glutamine amidotransferase class-I
GCODGGCH_01356	GH01356	PF00849	RNA pseudouridylate synthase
GCODGGCH_01357	GH01357	PF01252	Signal peptidase (SPase) II
GCODGGCH_01358	GH01358	PF17255	EbsA-like protein
GCODGGCH_01359	GH01359	PF00075	RNase H
GCODGGCH_01360	GH01360	PF00881	Nitroreductase family
GCODGGCH_01361	GH01361	PF00497	Bacterial extracellular solute-binding proteins, family 3
GCODGGCH_01362	GH01362	PF00528	Binding-protein-dependent transport system inner membrane component
GCODGGCH_01364	GH01364	PF00872	Transposase, Mutator family
GCODGGCH_01365	GH01365	PF00872	Transposase, Mutator family
GCODGGCH_01366	GH01366	PF01425	Amidase
GCODGGCH_01367	GH01367	PF03606	C4-dicarboxylate anaerobic carrier
GCODGGCH_01368	GH01368	PF02926	THUMP domain
GCODGGCH_01369	GH01369	PF00293	NUDIX domain
GCODGGCH_01370	GH01370	PF01935	Helicase HerA, central domain
GCODGGCH_01371	GH01371	PF22042	Elongation factor G domain 2
GCODGGCH_01372	GH01372	PF05103	DivIVA protein
GCODGGCH_01373	GH01373	PF06908	YspA SLOG family
GCODGGCH_01374	GH01374	PF03838	Recombination protein U
GCODGGCH_01375	GH01375	PF00912	Transglycosylase
GCODGGCH_01376	GH01376	PF00892	EamA-like transporter family
GCODGGCH_01377	GH01377	PF00248	Aldo/keto reductase family
GCODGGCH_01378	GH01378	PF06207	Protein of unknown function (DUF1002)
GCODGGCH_01379	GH01379	PF21984	DnaD N-terminal domain
GCODGGCH_01380	GH01380	PF00152	tRNA synthetases class II (D, K and N)
GCODGGCH_01381	GH01381	PF17881	Domain of unknown function (DUF5590)
GCODGGCH_01382	GH01382	PF00270	DEAD/DEAH box helicase
GCODGGCH_01383	GH01383	PF08544	GHMP kinases C terminal
GCODGGCH_01384	GH01384	PF22700	Diphosphomevalonate decarboxylase-like N-terminal domain
GCODGGCH_01385	GH01385	PF08544	GHMP kinases C terminal
GCODGGCH_01386	GH01386	PF01070	FMN-dependent dehydrogenase
GCODGGCH_01387	GH01387	PF00005	ABC transporter
GCODGGCH_01388	GH01388	PF00005	ABC transporter
GCODGGCH_01389	GH01389	PF07282	Putative transposase DNA-binding domain
GCODGGCH_01390	GH01390	PF01797	Transposase IS200 like
GCODGGCH_01391	GH01391	PF17125	N-terminal domain of 16S rRNA methyltransferase RsmF
GCODGGCH_01392	GH01392	PF08282	haloacid dehalogenase-like hydrolase
GCODGGCH_01393	GH01393	PF00872	Transposase, Mutator family
GCODGGCH_01394	GH01394	PF13546	DDE superfamily endonuclease
GCODGGCH_01396	GH01396	PF13936	Helix-turn-helix domain
GCODGGCH_01397	GH01397	PF13546	DDE superfamily endonuclease
GCODGGCH_01398	GH01398	PF06100	MCRA family
GCODGGCH_01400	GH01400	PF07992	Pyridine nucleotide-disulphide oxidoreductase
GCODGGCH_01402	GH01402	PF02775	Thiamine pyrophosphate enzyme, C-terminal TPP binding domain
GCODGGCH_01404	GH01404	PF13936	Helix-turn-helix domain
GCODGGCH_01406	GH01406	PF13007	Transposase C of IS166 homeodomain
GCODGGCH_01407	GH01407	PF01527	Transposase
GCODGGCH_01408	GH01408	PF13276	HTH-like domain
GCODGGCH_01409	GH01409	PF01527	Transposase
GCODGGCH_01410	GH01410	PF13276	HTH-like domain
GCODGGCH_01412	GH01412	PF13936	Helix-turn-helix domain
GCODGGCH_01413	GH01413	PF01180	Dihydroorotate dehydrogenase
GCODGGCH_01414	GH01414	PF02786	Carbamoyl-phosphate synthase L chain, ATP binding domain
GCODGGCH_01415	GH01415	PF00988	Carbamoyl-phosphate synthase small chain, CPSase domain
GCODGGCH_01416	GH01416	PF01979	Amidohydrolase family
GCODGGCH_01417	GH01417	PF00185	Aspartate/ornithine carbamoyltransferase, Asp/Orn binding domain
GCODGGCH_01418	GH01418	PF07286	D-glutamate cyclase
GCODGGCH_01420	GH01420	PF00872	Transposase, Mutator family
GCODGGCH_01422	GH01422	PF19258	KxYKxGKxW signal peptide
GCODGGCH_01423	GH01423	PF07282	Putative transposase DNA-binding domain
GCODGGCH_01424	GH01424	PF01797	Transposase IS200 like
GCODGGCH_01425	GH01425	PF01245	Ribosomal protein L19
GCODGGCH_01426	GH01426	PF13520	Amino acid permease
GCODGGCH_01427	GH01427	PF01746	tRNA (Guanine-1)-methyltransferase
GCODGGCH_01428	GH01428	PF01782	RimM N-terminal domain
GCODGGCH_01429	GH01429	PF13083	KhpA/KhpB, KH domain
GCODGGCH_01430	GH01430	PF00886	Ribosomal protein S16
GCODGGCH_01431	GH01431	PF01895	PhoU domain
GCODGGCH_01432	GH01432	PF00005	ABC transporter
GCODGGCH_01433	GH01433	PF00528	Binding-protein-dependent transport system inner membrane component
GCODGGCH_01434	GH01434	PF00528	Binding-protein-dependent transport system inner membrane component
GCODGGCH_01435	GH01435	PF12849	PBP superfamily domain
GCODGGCH_01436	GH01436	PF00486	Transcriptional regulatory protein, C terminal
GCODGGCH_01440	GH01440	PF00448	SRP54-type protein, GTPase domain
GCODGGCH_01441	GH01441	PF04297	Putative helix-turn-helix protein, YlxM / p13 like
GCODGGCH_01442	GH01442	PF02881	SRP54-type protein, helical bundle domain
GCODGGCH_01443	GH01443	PF02463	RecF/RecN/SMC N terminal domain
GCODGGCH_01444	GH01444	PF00035	Double-stranded RNA binding motif
GCODGGCH_01445	GH01445	PF00550	Phosphopantetheine attachment site
GCODGGCH_01446	GH01446	PF02504	Fatty acid synthesis protein
GCODGGCH_01447	GH01447	PF00270	DEAD/DEAH box helicase
GCODGGCH_01448	GH01448	PF13684	Fatty acid kinase subunit A-like, C-terminal
GCODGGCH_01449	GH01449	PF03780	Asp23 family, cell envelope-related function
GCODGGCH_01450	GH01450	PF00830	Ribosomal L28 family
GCODGGCH_01451	GH01451	PF04263	Thiamin pyrophosphokinase, catalytic domain
GCODGGCH_01452	GH01452	PF00834	Ribulose-phosphate 3 epimerase family
GCODGGCH_01453	GH01453	PF16745	RsgA N-terminal domain
GCODGGCH_01454	GH01454	PF03793	PASTA domain
GCODGGCH_01455	GH01455	PF13672	Protein phosphatase 2C
GCODGGCH_01456	GH01456	PF22458	Methyltr_RsmF/B-like, ferredoxin-like domain
GCODGGCH_01457	GH01457	PF00551	Formyl transferase
GCODGGCH_01458	GH01458	PF18319	PriA DNA helicase Cys-rich region (CRR) domain
GCODGGCH_01459	GH01459	PF02441	Flavoprotein
GCODGGCH_01460	GH01460	PF01192	RNA polymerase Rpb6
GCODGGCH_01461	GH01461	PF00625	Guanylate kinase
GCODGGCH_01463	GH01463	PF02463	RecF/RecN/SMC N terminal domain
GCODGGCH_01464	GH01464	PF02863	Arginine repressor, C-terminal domain
GCODGGCH_01465	GH01465	PF01479	S4 domain
GCODGGCH_01466	GH01466	PF00348	Polyprenyl synthetase
GCODGGCH_01467	GH01467	PF02609	Exonuclease VII small subunit
GCODGGCH_01468	GH01468	PF13742	OB-fold nucleic acid binding domain
GCODGGCH_01469	GH01469	PF02882	Tetrahydrofolate dehydrogenase/cyclohydrolase, NAD(P)-binding domain
GCODGGCH_01470	GH01470	PF01029	NusB family
GCODGGCH_01471	GH01471	PF03780	Asp23 family, cell envelope-related function
GCODGGCH_01472	GH01472	PF00557	Metallopeptidase family M24
GCODGGCH_01473	GH01473	PF01016	Ribosomal L27 protein
GCODGGCH_01474	GH01474	PF04327	Cysteine protease Prp
GCODGGCH_01475	GH01475	PF00829	Ribosomal prokaryotic L21 protein
GCODGGCH_01476	GH01476	PF00440	Bacterial regulatory proteins, tetR family
GCODGGCH_01482	GH01482	PF00120	Glutamine synthetase, catalytic domain
GCODGGCH_01483	GH01483	PF01715	IPP transferase
GCODGGCH_01484	GH01484	PF11240	Protein of unknown function (DUF3042)
GCODGGCH_01485	GH01485	PF00581	Rhodanese-like domain
GCODGGCH_01486	GH01486	PF00480	ROK family
GCODGGCH_01487	GH01487	PF06014	YqgQ-like
GCODGGCH_01488	GH01488	PF01694	Rhomboid family
GCODGGCH_01489	GH01489	PF01812	5-formyltetrahydrofolate cyclo-ligase family
GCODGGCH_01490	GH01490	PF00471	Ribosomal protein L33
GCODGGCH_01491	GH01491	PF03717	Penicillin-binding Protein dimerisation domain
GCODGGCH_01492	GH01492	PF09586	Bacterial membrane protein YfhO
GCODGGCH_01493	GH01493	PF01272	Transcription elongation factor, GreA/GreB, C-term
GCODGGCH_01494	GH01494	PF00485	Phosphoribulokinase / Uridine kinase family
GCODGGCH_01495	GH01495	PF03483	B3/4 domain
GCODGGCH_01496	GH01496	PF01409	tRNA synthetases class II core domain (F)
GCODGGCH_01497	GH01497	PF01638	HxlR-like helix-turn-helix
GCODGGCH_01498	GH01498	PF01966	HD domain
GCODGGCH_01499	GH01499	PF00588	SpoU rRNA Methylase family
GCODGGCH_01500	GH01500	PF00708	Acylphosphatase
GCODGGCH_01501	GH01501	PF02096	60Kd inner membrane protein
GCODGGCH_01502	GH01502	PF01327	Polypeptide deformylase
GCODGGCH_01503	GH01503	PF01554	MatE
GCODGGCH_01504	GH01504	PF00512	His Kinase A (phospho-acceptor) domain
GCODGGCH_01505	GH01505	PF00486	Transcriptional regulatory protein, C terminal
GCODGGCH_01506	GH01506	PF01783	Ribosomal L32p protein family
GCODGGCH_01507	GH01507	PF02620	Large ribosomal RNA subunit accumulation protein YceD
GCODGGCH_01508	GH01508	PF05636	HIGH Nucleotidyl Transferase
GCODGGCH_01509	GH01509	PF13649	Methyltransferase domain
GCODGGCH_01510	GH01510	PF02410	Ribosomal silencing factor during starvation
GCODGGCH_01511	GH01511	PF01966	HD domain
GCODGGCH_01512	GH01512	PF01467	Cytidylyltransferase-like
GCODGGCH_01513	GH01513	PF01985	CRS1 / YhbY (CRM) domain
GCODGGCH_01514	GH01514	PF21516	YqeH-like, C-terminal
GCODGGCH_01515	GH01515	PF00702	haloacid dehalogenase-like hydrolase
GCODGGCH_01516	GH01516	PF06912	Protein of unknown function (DUF1275)
GCODGGCH_01517	GH01517	PF06912	Protein of unknown function (DUF1275)
GCODGGCH_01518	GH01518	PF00453	Ribosomal protein L20
GCODGGCH_01519	GH01519	PF01632	Ribosomal protein L35
GCODGGCH_01520	GH01520	PF05198	Translation initiation factor IF-3, N-terminal domain
GCODGGCH_01521	GH01521	PF01695	IstB-like ATP binding protein
GCODGGCH_01522	GH01522	PF07261	Replication initiation and membrane attachment
GCODGGCH_01523	GH01523	PF03477	ATP cone domain
GCODGGCH_01524	GH01524	PF01121	Dephospho-CoA kinase
GCODGGCH_01525	GH01525	PF06827	Zinc finger found in FPG and IleRS
GCODGGCH_01526	GH01526	PF02739	5'-3' exonuclease, N-terminal resolvase-like domain
GCODGGCH_01527	GH01527	PF12146	Serine aminopeptidase, S33
GCODGGCH_01528	GH01528	PF01027	Inhibitor of apoptosis-promoting Bax1
GCODGGCH_01529	GH01529	PF02875	Mur ligase, glutamate ligase domain
GCODGGCH_01530	GH01530	PF14794	Domain of unknown function (DUF4479)
GCODGGCH_01531	GH01531	PF00085	Thioredoxin
GCODGGCH_01533	GH01533	PF02390	Putative methyltransferase
GCODGGCH_01534	GH01534	PF05975	Bacterial ABC transporter protein EcsB
GCODGGCH_01535	GH01535	PF00005	ABC transporter
GCODGGCH_01536	GH01536	PF01230	HIT domain
GCODGGCH_01538	GH01538	PF00639	PPIC-type PPIASE domain
GCODGGCH_01539	GH01539	PF01966	HD domain
GCODGGCH_01540	GH01540	PF06133	Control of competence regulator ComK, YlbF/YmcA
GCODGGCH_01541	GH01541	PF00905	Penicillin binding protein transpeptidase domain
GCODGGCH_01542	GH01542	PF03485	Arginyl tRNA synthetase N terminal domain
GCODGGCH_01546	GH01546	PF00809	Pterin binding enzyme
GCODGGCH_01547	GH01547	PF01725	Ham1 family
GCODGGCH_01548	GH01548	PF08245	Mur ligase middle domain
GCODGGCH_01549	GH01549	PF01227	GTP cyclohydrolase I
GCODGGCH_01550	GH01550	PF01288	7,8-dihydro-6-hydroxymethylpterin-pyrophosphokinase (HPPK)
GCODGGCH_01551	GH01551	PF02152	Dihydroneopterin aldolase
GCODGGCH_01552	GH01552	PF02517	Type II CAAX prenyl endopeptidase Rce1-like
GCODGGCH_01553	GH01553	PF13377	Periplasmic binding protein-like domain
GCODGGCH_01555	GH01555	PF01712	Deoxynucleoside kinase
GCODGGCH_01556	GH01556	PF01832	Mannosyl-glycoprotein endo-beta-N-acetylglucosaminidase
GCODGGCH_01557	GH01557	PF03734	L,D-transpeptidase catalytic domain
GCODGGCH_01558	GH01558	PF00582	Universal stress protein family
GCODGGCH_01559	GH01559	PF07687	Peptidase dimerisation domain
GCODGGCH_01560	GH01560	PF01256	Carbohydrate kinase
GCODGGCH_01561	GH01561	PF03625	Domain of unknown function DUF302
GCODGGCH_01562	GH01562	PF01943	Polysaccharide biosynthesis protein
GCODGGCH_01564	GH01564	PF09334	tRNA synthetases class I (M)
GCODGGCH_01565	GH01565	PF01569	PAP2 superfamily
GCODGGCH_01566	GH01566	PF00171	Aldehyde dehydrogenase family
GCODGGCH_01567	GH01567	PF00696	Amino acid kinase family
GCODGGCH_01568	GH01568	PF00438	S-adenosylmethionine synthetase, N-terminal domain
GCODGGCH_01570	GH01570	PF13936	Helix-turn-helix domain
GCODGGCH_01571	GH01571	PF03352	Methyladenine glycosylase
GCODGGCH_01572	GH01572	PF07690	Major Facilitator Superfamily
GCODGGCH_01573	GH01573	PF01475	Ferric uptake regulator family
GCODGGCH_01574	GH01574	PF00324	Amino acid permease
GCODGGCH_01576	GH01576	PF03466	LysR substrate binding domain
GCODGGCH_01578	GH01578	PF12323	Helix-turn-helix domain
GCODGGCH_01579	GH01579	PF01797	Transposase IS200 like
GCODGGCH_01581	GH01581	PF00011	Hsp20/alpha crystallin family
GCODGGCH_01582	GH01582	PF03061	Thioesterase superfamily
GCODGGCH_01583	GH01583	PF01476	LysM domain
GCODGGCH_01584	GH01584	PF08240	Alcohol dehydrogenase GroES-like domain
GCODGGCH_01585	GH01585	PF00860	Permease family
GCODGGCH_01586	GH01586	PF01458	SUF system FeS cluster assembly, SufBD
GCODGGCH_01587	GH01587	PF13353	4Fe-4S single cluster domain
GCODGGCH_01588	GH01588	PF13597	Anaerobic ribonucleoside-triphosphate reductase
GCODGGCH_01589	GH01589	PF00528	Binding-protein-dependent transport system inner membrane component
GCODGGCH_01590	GH01590	PF00497	Bacterial extracellular solute-binding proteins, family 3
GCODGGCH_01591	GH01591	PF00893	Small Multidrug Resistance protein
GCODGGCH_01594	GH01594	PF13936	Helix-turn-helix domain
GCODGGCH_01609	GH01609	PF08796	Protein of unknown function (DUF1797)
GCODGGCH_01610	GH01610	PF03706	Lysylphosphatidylglycerol synthase TM region
GCODGGCH_01611	GH01611	PF13439	Glycosyltransferase Family 4
GCODGGCH_01612	GH01612	PF00534	Glycosyl transferases group 1
GCODGGCH_01613	GH01613	PF00391	PEP-utilising enzyme, mobile domain
GCODGGCH_01614	GH01614	PF00381	PTS HPr component phosphorylation site
GCODGGCH_01616	GH01616	PF17871	AAA lid domain
GCODGGCH_01617	GH01617	PF21906	NrtR DNA-binding winged helix domain
GCODGGCH_01618	GH01618	PF00857	Isochorismatase family
GCODGGCH_01619	GH01619	PF17767	Nicotinate phosphoribosyltransferase (NAPRTase) N-terminal domain
GCODGGCH_01620	GH01620	PF12822	ECF transporter, substrate-specific component
GCODGGCH_01621	GH01621	PF06458	MucBP domain
GCODGGCH_01622	GH01622	PF03807	NADP oxidoreductase coenzyme F420-dependent
GCODGGCH_01623	GH01623	PF00892	EamA-like transporter family
GCODGGCH_01625	GH01625	PF12323	Helix-turn-helix domain
GCODGGCH_01626	GH01626	PF01797	Transposase IS200 like
GCODGGCH_01628	GH01628	PF00005	ABC transporter
GCODGGCH_01629	GH01629	PF00392	Bacterial regulatory proteins, gntR family
GCODGGCH_01630	GH01630	PF16363	GDP-mannose 4,6 dehydratase
GCODGGCH_01632	GH01632	PF00535	Glycosyl transferase family 2
GCODGGCH_01634	GH01634	PF16658	Class II release factor RF3, C-terminal domain
GCODGGCH_01635	GH01635	PF00535	Glycosyl transferase family 2
GCODGGCH_01636	GH01636	PF01594	AI-2E family transporter
GCODGGCH_01637	GH01637	PF00535	Glycosyl transferase family 2
GCODGGCH_01639	GH01639	PF19258	KxYKxGKxW signal peptide
GCODGGCH_01640	GH01640	PF01510	N-acetylmuramoyl-L-alanine amidase
GCODGGCH_01642	GH01642	PF19258	KxYKxGKxW signal peptide
GCODGGCH_01643	GH01643	PF01757	Acyltransferase family
GCODGGCH_01644	GH01644	PF14667	Polysaccharide biosynthesis C-terminal domain
GCODGGCH_01645	GH01645	PF03275	UDP-galactopyranose mutase
GCODGGCH_01646	GH01646	PF02706	Chain length determinant protein
GCODGGCH_01648	GH01648	PF14393	Domain of unknown function (DUF4422)
GCODGGCH_01649	GH01649	PF02397	Bacterial sugar transferase
GCODGGCH_01650	GH01650	PF21982	RecX, first three-helix domain
GCODGGCH_01652	GH01652	PF11148	Protein of unknown function (DUF2922)
GCODGGCH_01653	GH01653	PF03631	Virulence factor BrkB
GCODGGCH_01654	GH01654	PF00884	Sulfatase
GCODGGCH_01655	GH01655	PF00557	Metallopeptidase family M24
GCODGGCH_01656	GH01656	PF00258	Flavodoxin
GCODGGCH_01657	GH01657	PF04138	GtrA-like protein
GCODGGCH_01658	GH01658	PF16935	Putative Holin-like Toxin (Hol-Tox)
GCODGGCH_01660	GH01660	PF00270	DEAD/DEAH box helicase
GCODGGCH_01661	GH01661	PF22725	GFO/IDH/MocA C-terminal domain
GCODGGCH_01662	GH01662	PF16110	Domain of unknown function (DUF4828)
GCODGGCH_01663	GH01663	PF03641	Possible lysine decarboxylase
GCODGGCH_01664	GH01664	PF02866	lactate/malate dehydrogenase, alpha/beta C-terminal domain
GCODGGCH_01665	GH01665	PF04262	Glutamate-cysteine ligase
GCODGGCH_01666	GH01666	PF03358	NADPH-dependent FMN reductase
GCODGGCH_01668	GH01668	PF12848	ABC transporter
GCODGGCH_01669	GH01669	PF00210	Ferritin-like domain
GCODGGCH_01671	GH01671	PF03816	LytR_cpsA_psr family
GCODGGCH_01672	GH01672	PF12802	MarR family
GCODGGCH_01673	GH01673	PF07690	Major Facilitator Superfamily
GCODGGCH_01674	GH01674	PF07690	Major Facilitator Superfamily
GCODGGCH_01676	GH01676	PF01035	6-O-methylguanine DNA methyltransferase, DNA binding domain
GCODGGCH_01677	GH01677	PF02517	Type II CAAX prenyl endopeptidase Rce1-like
GCODGGCH_01679	GH01679	PF08241	Methyltransferase domain
GCODGGCH_01680	GH01680	PF03807	NADP oxidoreductase coenzyme F420-dependent
GCODGGCH_01681	GH01681	PF02082	Iron-dependent Transcriptional regulator
GCODGGCH_01682	GH01682	PF07732	Multicopper oxidase
GCODGGCH_01683	GH01683	PF04073	Aminoacyl-tRNA editing domain
GCODGGCH_01684	GH01684	PF19420	N,N dimethylarginine dimethylhydrolase, eukaryotic
GCODGGCH_01686	GH01686	PF03553	Na+/H+ antiporter family
GCODGGCH_01687	GH01687	PF13303	Phosphotransferase system, EIIC
GCODGGCH_01688	GH01688	PF06769	YoeB-like toxin of bacterial type II toxin-antitoxin system
GCODGGCH_01689	GH01689	PF02604	Antitoxin Phd_YefM, type II toxin-antitoxin system
GCODGGCH_01690	GH01690	PF13546	DDE superfamily endonuclease
GCODGGCH_01691	GH01691	PF00872	Transposase, Mutator family
GCODGGCH_01693	GH01693	PF07992	Pyridine nucleotide-disulphide oxidoreductase
GCODGGCH_01694	GH01694	PF13936	Helix-turn-helix domain
GCODGGCH_01695	GH01695	PF01527	Transposase
GCODGGCH_01696	GH01696	PF13333	Integrase core domain
GCODGGCH_01697	GH01697	PF00872	Transposase, Mutator family
GCODGGCH_01698	GH01698	PF13545	Crp-like helix-turn-helix domain
GCODGGCH_01700	GH01700	PF00403	Heavy-metal-associated domain
GCODGGCH_01701	GH01701	PF00702	haloacid dehalogenase-like hydrolase
GCODGGCH_01704	GH01704	PF13936	Helix-turn-helix domain
GCODGGCH_01706	GH01706	PF00872	Transposase, Mutator family
GCODGGCH_01707	GH01707	PF01938	TRAM domain
GCODGGCH_01708	GH01708	PF00781	Diacylglycerol kinase catalytic domain
GCODGGCH_01709	GH01709	PF02637	GatB domain
GCODGGCH_01710	GH01710	PF01425	Amidase
GCODGGCH_01711	GH01711	PF02686	Glu-tRNAGln amidotransferase C subunit
GCODGGCH_01712	GH01712	PF07537	CamS sex pheromone cAM373 precursor
GCODGGCH_01713	GH01713	PF03120	NAD-dependent DNA ligase OB-fold domain
GCODGGCH_01714	GH01714	PF13361	UvrD-like helicase C-terminal domain
GCODGGCH_01715	GH01715	PF02222	ATP-grasp domain
GCODGGCH_01717	GH01717	PF01832	Mannosyl-glycoprotein endo-beta-N-acetylglucosaminidase
GCODGGCH_01718	GH01718	PF00106	short chain dehydrogenase
GCODGGCH_01719	GH01719	PF01385	Probable transposase
GCODGGCH_01720	GH01720	PF03372	Endonuclease/Exonuclease/phosphatase family
GCODGGCH_01721	GH01721	PF00380	Ribosomal protein S9/S16
GCODGGCH_01722	GH01722	PF00572	Ribosomal protein L13
GCODGGCH_01723	GH01723	PF01416	tRNA pseudouridine synthase
GCODGGCH_01724	GH01724	PF02361	Cobalt transport protein
GCODGGCH_01725	GH01725	PF00005	ABC transporter
GCODGGCH_01726	GH01726	PF00005	ABC transporter
GCODGGCH_01727	GH01727	PF01196	Ribosomal protein L17
GCODGGCH_01728	GH01728	PF01193	RNA polymerase Rpb3/Rpb11 dimerisation domain
GCODGGCH_01729	GH01729	PF00411	Ribosomal protein S11
GCODGGCH_01730	GH01730	PF00416	Ribosomal protein S13/S18
GCODGGCH_01731	GH01731	PF00444	Ribosomal protein L36
GCODGGCH_01732	GH01732	PF01176	Translation initiation factor 1A / IF-1
GCODGGCH_01733	GH01733	PF05191	Adenylate kinase, active site lid
GCODGGCH_01734	GH01734	PF00344	SecY
GCODGGCH_01735	GH01735	PF00828	Ribosomal proteins 50S-L15, 50S-L18e, 60S-L27A
GCODGGCH_01736	GH01736	PF00327	Ribosomal protein L30p/L7e
GCODGGCH_01737	GH01737	PF03719	Ribosomal protein S5, C-terminal domain
GCODGGCH_01738	GH01738	PF00861	Ribosomal L18 of archaea, bacteria, mitoch. and chloroplast
GCODGGCH_01739	GH01739	PF00347	Ribosomal protein L6
GCODGGCH_01740	GH01740	PF00410	Ribosomal protein S8
GCODGGCH_01741	GH01741	PF00253	Ribosomal protein S14p/S29e
GCODGGCH_01742	GH01742	PF00281	Ribosomal protein L5
GCODGGCH_01743	GH01743	PF17136	Ribosomal proteins 50S L24/mitochondrial 39S L24
GCODGGCH_01744	GH01744	PF00238	Ribosomal protein L14p/L23e
GCODGGCH_01745	GH01745	PF00366	Ribosomal protein S17
GCODGGCH_01746	GH01746	PF00831	Ribosomal L29 protein
GCODGGCH_01747	GH01747	PF00252	Ribosomal protein L16p/L10e
GCODGGCH_01748	GH01748	PF00189	Ribosomal protein S3, C-terminal domain
GCODGGCH_01749	GH01749	PF00237	Ribosomal protein L22p/L17e
GCODGGCH_01750	GH01750	PF00203	Ribosomal protein S19
GCODGGCH_01751	GH01751	PF03947	Ribosomal Proteins L2, C-terminal domain
GCODGGCH_01752	GH01752	PF00276	Ribosomal protein L23
GCODGGCH_01753	GH01753	PF00573	Ribosomal protein L4/L1 family
GCODGGCH_01754	GH01754	PF00297	Ribosomal protein L3
GCODGGCH_01755	GH01755	PF00338	Ribosomal protein S10p/S20e
GCODGGCH_01756	GH01756	PF22042	Elongation factor G domain 2
GCODGGCH_01757	GH01757	PF00177	Ribosomal protein S7p/S5e
GCODGGCH_01758	GH01758	PF00164	Ribosomal protein S12/S23
GCODGGCH_01759	GH01759	PF06750	Bacterial Peptidase A24 N-terminal domain
GCODGGCH_01760	GH01760	PF06197	Protein of unknown function (DUF998)
GCODGGCH_01761	GH01761	PF07722	Peptidase C26
GCODGGCH_01762	GH01762	PF04998	RNA polymerase Rpb1, domain 5
GCODGGCH_01763	GH01763	PF04561	RNA polymerase Rpb2, domain 2
GCODGGCH_01764	GH01764	PF00440	Bacterial regulatory proteins, tetR family
GCODGGCH_01765	GH01765	PF10431	C-terminal, D2-small domain, of ClpB protein
GCODGGCH_01766	GH01766	PF17727	CtsR C-terminal dimerization domain
GCODGGCH_01767	GH01767	PF00107	Zinc-binding dehydrogenase
GCODGGCH_01768	GH01768	PF03483	B3/4 domain
GCODGGCH_01771	GH01771	PF09819	ABC-type cobalt transport system, permease component
GCODGGCH_01772	GH01772	PF02673	Bacitracin resistance protein BacA
GCODGGCH_01773	GH01773	PF13561	Enoyl-(Acyl carrier protein) reductase
GCODGGCH_01774	GH01774	PF00106	short chain dehydrogenase
GCODGGCH_01780	GH01780	PF01712	Deoxynucleoside kinase
GCODGGCH_01781	GH01781	PF00324	Amino acid permease
GCODGGCH_01782	GH01782	PF13302	Acetyltransferase (GNAT) domain
GCODGGCH_01783	GH01783	PF20434	BD-FAE
GCODGGCH_01784	GH01784	PF01569	PAP2 superfamily
GCODGGCH_01785	GH01785	PF12821	Threonine/Serine exporter, ThrE
GCODGGCH_01786	GH01786	PF06738	Putative threonine/serine exporter
GCODGGCH_01787	GH01787	PF00313	'Cold-shock' DNA-binding domain
GCODGGCH_01788	GH01788	PF02742	Iron dependent repressor, metal binding and dimerisation domain
GCODGGCH_01789	GH01789	PF01545	Cation efflux family
GCODGGCH_01790	GH01790	PF01988	VIT family
GCODGGCH_01791	GH01791	PF01988	VIT family
GCODGGCH_01792	GH01792	PF00582	Universal stress protein family
GCODGGCH_01793	GH01793	PF13673	Acetyltransferase (GNAT) domain
GCODGGCH_01794	GH01794	PF02517	Type II CAAX prenyl endopeptidase Rce1-like
GCODGGCH_01795	GH01795	PF07521	Zn-dependent metallo-hydrolase RNA specificity domain
GCODGGCH_01797	GH01797	PF13411	MerR HTH family regulatory protein
GCODGGCH_01798	GH01798	PF07690	Major Facilitator Superfamily
GCODGGCH_01799	GH01799	PF16069	Domain of unknown function (DUF4811)
GCODGGCH_01800	GH01800	PF11762	L-arabinose isomerase C-terminal domain
GCODGGCH_01801	GH01801	PF02610	L-arabinose isomerase
GCODGGCH_01802	GH01802	PF00849	RNA pseudouridylate synthase
GCODGGCH_01804	GH01804	PF09924	Phosphatidylglycerol lysyltransferase, C-terminal
GCODGGCH_01805	GH01805	PF01965	DJ-1/PfpI family
GCODGGCH_01806	GH01806	PF07859	alpha/beta hydrolase fold
GCODGGCH_01807	GH01807	PF03167	Uracil DNA glycosylase superfamily
GCODGGCH_01808	GH01808	PF06738	Putative threonine/serine exporter
GCODGGCH_01809	GH01809	PF03466	LysR substrate binding domain
GCODGGCH_01812	GH01812	PF13936	Helix-turn-helix domain
GCODGGCH_01813	GH01813	PF00665	Integrase core domain
GCODGGCH_01814	GH01814	PF00939	Sodium:sulfate symporter transmembrane region
GCODGGCH_01815	GH01815	PF00890	FAD binding domain
GCODGGCH_01816	GH01816	PF10415	Fumarase C C-terminus
GCODGGCH_01817	GH01817	PF03358	NADPH-dependent FMN reductase
GCODGGCH_01818	GH01818	PF13596	PAS domain
GCODGGCH_01819	GH01819	PF03949	Malic enzyme, NAD binding domain
GCODGGCH_01820	GH01820	PF03466	LysR substrate binding domain
GCODGGCH_01821	GH01821	PF06964	Alpha-L-arabinofuranosidase C-terminal domain
GCODGGCH_01822	GH01822	PF00872	Transposase, Mutator family
GCODGGCH_01823	GH01823	PF01527	Transposase
GCODGGCH_01824	GH01824	PF13276	HTH-like domain
GCODGGCH_01827	GH01827	PF00665	Integrase core domain
GCODGGCH_01829	GH01829	PF13518	Helix-turn-helix domain
GCODGGCH_01830	GH01830	PF00665	Integrase core domain
GCODGGCH_01831	GH01831	PF00160	Cyclophilin type peptidyl-prolyl cis-trans isomerase/CLD
GCODGGCH_01832	GH01832	PF02378	Phosphotransferase system, EIIC
GCODGGCH_01833	GH01833	PF08240	Alcohol dehydrogenase GroES-like domain
GCODGGCH_01834	GH01834	PF00251	Glycosyl hydrolases family 32 N-terminal domain
GCODGGCH_01835	GH01835	PF10009	Uncharacterized protein conserved in bacteria (DUF2252)
GCODGGCH_01836	GH01836	PF00126	Bacterial regulatory helix-turn-helix protein, lysR family
GCODGGCH_01837	GH01837	PF03976	Polyphosphate kinase 2 (PPK2)
GCODGGCH_01840	GH01840	PF13520	Amino acid permease
GCODGGCH_01841	GH01841	PF13354	Beta-lactamase enzyme family
GCODGGCH_01842	GH01842	PF00768	D-alanyl-D-alanine carboxypeptidase
GCODGGCH_01844	GH01844	PF10282	Lactonase, 7-bladed beta-propeller
GCODGGCH_01845	GH01845	PF01569	PAP2 superfamily
GCODGGCH_01846	GH01846	PF12643	MazG-like family
GCODGGCH_01847	GH01847	PF00271	Helicase conserved C-terminal domain
GCODGGCH_01848	GH01848	PF00293	NUDIX domain
GCODGGCH_01849	GH01849	PF14278	Transcriptional regulator C-terminal region
GCODGGCH_01850	GH01850	PF07690	Major Facilitator Superfamily
GCODGGCH_01851	GH01851	PF12323	Helix-turn-helix domain
GCODGGCH_01852	GH01852	PF01797	Transposase IS200 like
GCODGGCH_01853	GH01853	PF16069	Domain of unknown function (DUF4811)
GCODGGCH_01855	GH01855	PF13280	WYL domain
GCODGGCH_01856	GH01856	PF00173	Cytochrome b5-like Heme/Steroid binding domain
GCODGGCH_01857	GH01857	PF02664	S-Ribosylhomocysteinase (LuxS)
GCODGGCH_01858	GH01858	PF01717	Cobalamin-independent synthase, Catalytic domain
GCODGGCH_01859	GH01859	PF13419	Haloacid dehalogenase-like hydrolase
GCODGGCH_01860	GH01860	PF03590	Aspartate-ammonia ligase
GCODGGCH_01861	GH01861	PF01832	Mannosyl-glycoprotein endo-beta-N-acetylglucosaminidase
GCODGGCH_01862	GH01862	PF00583	Acetyltransferase (GNAT) family
GCODGGCH_01863	GH01863	PF11799	impB/mucB/samB family C-terminal domain
GCODGGCH_01865	GH01865	PF13411	MerR HTH family regulatory protein
GCODGGCH_01866	GH01866	PF02682	Carboxyltransferase domain, subdomain C and D
GCODGGCH_01867	GH01867	PF02626	Carboxyltransferase domain, subdomain A and B
GCODGGCH_01868	GH01868	PF00364	Biotin-requiring enzyme
GCODGGCH_01869	GH01869	PF02785	Biotin carboxylase C-terminal domain
GCODGGCH_01870	GH01870	PF03746	LamB/YcsF family
GCODGGCH_01871	GH01871	PF01566	Natural resistance-associated macrophage protein-like
GCODGGCH_01872	GH01872	PF07690	Major Facilitator Superfamily
GCODGGCH_01873	GH01873	PF07992	Pyridine nucleotide-disulphide oxidoreductase
GCODGGCH_01874	GH01874	PF00085	Thioredoxin
GCODGGCH_01875	GH01875	PF03547	Membrane transport protein
GCODGGCH_01877	GH01877	PF01385	Probable transposase
GCODGGCH_01878	GH01878	PF01797	Transposase IS200 like
GCODGGCH_01879	GH01879	PF00202	Aminotransferase class-III
GCODGGCH_01880	GH01880	PF13520	Amino acid permease
GCODGGCH_01884	GH01884	PF13279	Thioesterase-like superfamily
GCODGGCH_01886	GH01886	PF00206	Lyase
GCODGGCH_01887	GH01887	PF00764	Arginosuccinate synthase N-terminal HUP domain
GCODGGCH_01888	GH01888	PF13091	PLD-like domain
GCODGGCH_01889	GH01889	PF01797	Transposase IS200 like
GCODGGCH_01890	GH01890	PF12323	Helix-turn-helix domain
GCODGGCH_01892	GH01892	PF00440	Bacterial regulatory proteins, tetR family
GCODGGCH_01895	GH01895	PF04205	FMN-binding domain
GCODGGCH_01896	GH01896	PF12704	MacB-like periplasmic core domain
GCODGGCH_01897	GH01897	PF00440	Bacterial regulatory proteins, tetR family
GCODGGCH_01898	GH01898	PF02780	Transketolase, C-terminal domain
GCODGGCH_01899	GH01899	PF01906	Putative heavy-metal-binding
GCODGGCH_01900	GH01900	PF00491	Arginase family
GCODGGCH_01902	GH01902	PF03060	Nitronate monooxygenase
GCODGGCH_01903	GH01903	PF01022	Bacterial regulatory protein, arsR family
GCODGGCH_01904	GH01904	PF15983	Domain of unknown function (DUF4767)
GCODGGCH_01906	GH01906	PF00122	E1-E2 ATPase
GCODGGCH_01907	GH01907	PF22085	Nitric oxide reductase subunit B, cytochrome c-like domain
GCODGGCH_01908	GH01908	PF13518	Helix-turn-helix domain
GCODGGCH_01909	GH01909	PF13276	HTH-like domain
GCODGGCH_01910	GH01910	PF00176	SNF2-related domain
GCODGGCH_01912	GH01912	PF04851	Type III restriction enzyme, res subunit
GCODGGCH_01913	GH01913	PF18273	Type III R-M EcoP15I C-terminal domain
GCODGGCH_01916	GH01916	PF02540	NAD synthase
GCODGGCH_01917	GH01917	PF04607	Region found in RelA / SpoT proteins
GCODGGCH_01918	GH01918	PF00072	Response regulator receiver domain
GCODGGCH_01919	GH01919	PF02518	Histidine kinase-, DNA gyrase B-, and HSP90-like ATPase
GCODGGCH_01920	GH01920	PF00485	Phosphoribulokinase / Uridine kinase family
GCODGGCH_01921	GH01921	PF00583	Acetyltransferase (GNAT) family
GCODGGCH_01922	GH01922	PF13561	Enoyl-(Acyl carrier protein) reductase
GCODGGCH_01923	GH01923	PF00884	Sulfatase
GCODGGCH_01924	GH01924	PF00892	EamA-like transporter family
GCODGGCH_01925	GH01925	PF00580	UvrD/REP helicase N-terminal domain
GCODGGCH_01926	GH01926	PF09335	VTT domain
GCODGGCH_01927	GH01927	PF00300	Histidine phosphatase superfamily (branch 1)
GCODGGCH_01928	GH01928	PF01926	50S ribosome-binding GTPase
GCODGGCH_01929	GH01929	PF02746	Mandelate racemase / muconate lactonizing enzyme, N-terminal domain
GCODGGCH_01930	GH01930	PF04973	Nicotinamide mononucleotide transporter
GCODGGCH_01931	GH01931	PF13520	Amino acid permease
GCODGGCH_01932	GH01932	PF00583	Acetyltransferase (GNAT) family
GCODGGCH_01933	GH01933	PF01385	Probable transposase
GCODGGCH_01934	GH01934	PF00872	Transposase, Mutator family
GCODGGCH_01935	GH01935	PF12698	ABC-2 family transporter protein
GCODGGCH_01936	GH01936	PF00440	Bacterial regulatory proteins, tetR family
GCODGGCH_01937	GH01937	PF01263	Aldose 1-epimerase
GCODGGCH_01938	GH01938	PF20386	Family of unknown function (DUF6681)
GCODGGCH_01940	GH01940	PF01475	Ferric uptake regulator family
GCODGGCH_01941	GH01941	PF00625	Guanylate kinase
GCODGGCH_01942	GH01942	PF00293	NUDIX domain
GCODGGCH_01943	GH01943	PF13520	Amino acid permease
GCODGGCH_01944	GH01944	PF09168	X-Prolyl dipeptidyl aminopeptidase PepX, N-terminal
GCODGGCH_01945	GH01945	PF00561	alpha/beta hydrolase fold
GCODGGCH_01946	GH01946	PF13419	Haloacid dehalogenase-like hydrolase
GCODGGCH_01947	GH01947	PF10087	Uncharacterized protein conserved in bacteria (DUF2325)
GCODGGCH_01948	GH01948	PF00268	Ribonucleotide reductase, small chain
GCODGGCH_01949	GH01949	PF00268	Ribonucleotide reductase, small chain
GCODGGCH_01950	GH01950	PF02867	Ribonucleotide reductase, barrel domain
GCODGGCH_01951	GH01951	PF07972	NrdI Flavodoxin like
GCODGGCH_01952	GH01952	PF03734	L,D-transpeptidase catalytic domain
GCODGGCH_01953	GH01953	PF02272	DHHA1 domain
GCODGGCH_01954	GH01954	PF12848	ABC transporter
GCODGGCH_01955	GH01955	PF04392	ABC transporter substrate binding protein
GCODGGCH_01956	GH01956	PF02653	Branched-chain amino acid transport system / permease component
GCODGGCH_01957	GH01957	PF00005	ABC transporter
GCODGGCH_01959	GH01959	PF00909	Ammonium Transporter Family
GCODGGCH_01960	GH01960	PF01554	MatE
GCODGGCH_01961	GH01961	PF00480	ROK family
GCODGGCH_01962	GH01962	PF00342	Phosphoglucose isomerase
GCODGGCH_01963	GH01963	PF13377	Periplasmic binding protein-like domain
GCODGGCH_01964	GH01964	PF14833	NAD-binding of NADP-dependent 3-hydroxyisobutyrate dehydrogenase
GCODGGCH_01965	GH01965	PF00294	pfkB family carbohydrate kinase
GCODGGCH_01966	GH01966	PF12323	Helix-turn-helix domain
GCODGGCH_01967	GH01967	PF01797	Transposase IS200 like
GCODGGCH_01968	GH01968	PF00085	Thioredoxin
GCODGGCH_01969	GH01969	PF03741	Integral membrane protein TerC family
GCODGGCH_01970	GH01970	PF00849	RNA pseudouridylate synthase
GCODGGCH_01971	GH01971	PF01544	CorA-like Mg2+ transporter protein
GCODGGCH_01972	GH01972	PF00860	Permease family
GCODGGCH_01973	GH01973	PF13460	NAD(P)H-binding
GCODGGCH_01974	GH01974	PF00300	Histidine phosphatase superfamily (branch 1)
GCODGGCH_01975	GH01975	PF00884	Sulfatase
GCODGGCH_01977	GH01977	PF13545	Crp-like helix-turn-helix domain
GCODGGCH_01979	GH01979	PF00403	Heavy-metal-associated domain
GCODGGCH_01980	GH01980	PF00702	haloacid dehalogenase-like hydrolase
GCODGGCH_01981	GH01981	PF07992	Pyridine nucleotide-disulphide oxidoreductase
GCODGGCH_01982	GH01982	PF01156	Inosine-uridine preferring nucleoside hydrolase
GCODGGCH_01983	GH01983	PF09819	ABC-type cobalt transport system, permease component
GCODGGCH_01984	GH01984	PF00005	ABC transporter
GCODGGCH_01985	GH01985	PF02361	Cobalt transport protein
GCODGGCH_01987	GH01987	PF00999	Sodium/hydrogen exchanger family
GCODGGCH_01988	GH01988	PF21948	Lipoyl protein ligase A/B catalytic domain
GCODGGCH_01989	GH01989	PF02566	OsmC-like protein
GCODGGCH_01990	GH01990	PF12146	Serine aminopeptidase, S33
GCODGGCH_01991	GH01991	PF01381	Helix-turn-helix
GCODGGCH_01995	GH01995	PF00582	Universal stress protein family
GCODGGCH_01997	GH01997	PF01145	SPFH domain / Band 7 family
GCODGGCH_01998	GH01998	PF07690	Major Facilitator Superfamily
GCODGGCH_01999	GH01999	PF00456	Transketolase, thiamine diphosphate binding domain
GCODGGCH_02000	GH02000	PF00923	Transaldolase/Fructose-6-phosphate aldolase
GCODGGCH_02001	GH02001	PF06026	Ribose 5-phosphate isomerase A (phosphoriboisomerase A)
GCODGGCH_02002	GH02002	PF02779	Transketolase, pyrimidine binding domain
GCODGGCH_02003	GH02003	PF13518	Helix-turn-helix domain
GCODGGCH_02004	GH02004	PF13276	HTH-like domain
GCODGGCH_02005	GH02005	PF03824	High-affinity nickel-transport protein
GCODGGCH_02006	GH02006	PF02540	NAD synthase
GCODGGCH_02007	GH02007	PF00230	Major intrinsic protein
GCODGGCH_02008	GH02008	PF01969	Nickel insertion protein
GCODGGCH_02009	GH02009	PF00731	AIR carboxylase
GCODGGCH_02010	GH02010	PF21113	Lactate racemase C-terminal domain
GCODGGCH_02011	GH02011	PF13545	Crp-like helix-turn-helix domain
GCODGGCH_02012	GH02012	PF13936	Helix-turn-helix domain
GCODGGCH_02013	GH02013	PF14690	zinc-finger of transposase IS204/IS1001/IS1096/IS1165
GCODGGCH_02014	GH02014	PF02896	PEP-utilising enzyme, PEP-binding domain
GCODGGCH_02015	GH02015	PF13419	Haloacid dehalogenase-like hydrolase
GCODGGCH_02016	GH02016	PF00215	Orotidine 5'-phosphate decarboxylase / HUMPS family
GCODGGCH_02017	GH02017	PF02302	PTS system, Lactose/Cellobiose specific IIB subunit
GCODGGCH_02018	GH02018	PF03611	PTS system sugar-specific permease component
GCODGGCH_02019	GH02019	PF00359	Phosphoenolpyruvate-dependent sugar phosphotransferase system, EIIA 2
GCODGGCH_02020	GH02020	PF12706	Beta-lactamase superfamily domain
GCODGGCH_02022	GH02022	PF08220	DeoR-like helix-turn-helix domain
GCODGGCH_02023	GH02023	PF04074	YhcH/YjgK/YiaL
GCODGGCH_02024	GH02024	PF07690	Major Facilitator Superfamily
GCODGGCH_02025	GH02025	PF04074	YhcH/YjgK/YiaL
GCODGGCH_02026	GH02026	PF04909	Amidohydrolase
GCODGGCH_02027	GH02027	PF03611	PTS system sugar-specific permease component
GCODGGCH_02028	GH02028	PF01261	Xylose isomerase-like TIM barrel
GCODGGCH_02029	GH02029	PF00596	Class II Aldolase and Adducin N-terminal domain
GCODGGCH_02030	GH02030	PF01261	Xylose isomerase-like TIM barrel
GCODGGCH_02031	GH02031	PF00370	FGGY family of carbohydrate kinases, N-terminal domain
GCODGGCH_02033	GH02033	PF02826	D-isomer specific 2-hydroxyacid dehydrogenase, NAD binding domain
GCODGGCH_02034	GH02034	PF13377	Periplasmic binding protein-like domain
GCODGGCH_02035	GH02035	PF13520	Amino acid permease
GCODGGCH_02037	GH02037	PF03894	D-xylulose 5-phosphate/D-fructose 6-phosphate phosphoketolase
GCODGGCH_02038	GH02038	PF08282	haloacid dehalogenase-like hydrolase
GCODGGCH_02039	GH02039	PF00392	Bacterial regulatory proteins, gntR family
GCODGGCH_02040	GH02040	PF04073	Aminoacyl-tRNA editing domain
GCODGGCH_02042	GH02042	PF03577	Peptidase family C69
GCODGGCH_02043	GH02043	PF01261	Xylose isomerase-like TIM barrel
GCODGGCH_02044	GH02044	PF08876	Domain of unknown function (DUF1836)
GCODGGCH_02046	GH02046	PF00571	CBS domain
GCODGGCH_02047	GH02047	PF07972	NrdI Flavodoxin like
GCODGGCH_02048	GH02048	PF06983	3-demethylubiquinone-9 3-methyltransferase
GCODGGCH_02049	GH02049	PF07690	Major Facilitator Superfamily
GCODGGCH_02050	GH02050	PF02781	Glucose-6-phosphate dehydrogenase, C-terminal domain
GCODGGCH_02051	GH02051	PF03446	NAD binding domain of 6-phosphogluconate dehydrogenase
GCODGGCH_02052	GH02052	PF00582	Universal stress protein family
GCODGGCH_02053	GH02053	PF01037	Lrp/AsnC ligand binding domain
GCODGGCH_02054	GH02054	PF13561	Enoyl-(Acyl carrier protein) reductase
GCODGGCH_02055	GH02055	PF13377	Periplasmic binding protein-like domain
GCODGGCH_02056	GH02056	PF08439	Oligopeptidase F
GCODGGCH_02057	GH02057	PF00375	Sodium:dicarboxylate symporter family
GCODGGCH_02059	GH02059	PF09330	D-lactate dehydrogenase, membrane binding
GCODGGCH_02061	GH02061	PF00926	3,4-dihydroxy-2-butanone 4-phosphate synthase
GCODGGCH_02063	GH02063	PF00701	Dihydrodipicolinate synthetase family
GCODGGCH_02064	GH02064	PF00872	Transposase, Mutator family
GCODGGCH_02065	GH02065	PF00872	Transposase, Mutator family
GCODGGCH_02066	GH02066	PF11666	Protein of unknown function (DUF2933)
GCODGGCH_02067	GH02067	PF00702	haloacid dehalogenase-like hydrolase
GCODGGCH_02068	GH02068	PF03965	Penicillinase repressor
GCODGGCH_02069	GH02069	PF00239	Resolvase, N terminal domain
GCODGGCH_02070	GH02070	PF13936	Helix-turn-helix domain
GCODGGCH_02072	GH02072	PF13546	DDE superfamily endonuclease
GCODGGCH_02073	GH02073	PF00494	Squalene/phytoene synthase
GCODGGCH_02074	GH02074	PF13518	Helix-turn-helix domain
GCODGGCH_02075	GH02075	PF13276	HTH-like domain
GCODGGCH_02076	GH02076	PF00358	phosphoenolpyruvate-dependent sugar phosphotransferase system, EIIA 1
GCODGGCH_02077	GH02077	PF16875	Glycosyl hydrolase family 36 N-terminal domain
GCODGGCH_02078	GH02078	PF13377	Periplasmic binding protein-like domain
GCODGGCH_02079	GH02079	PF02744	Galactose-1-phosphate uridyl transferase, C-terminal domain
GCODGGCH_02080	GH02080	PF08544	GHMP kinases C terminal
GCODGGCH_02081	GH02081	PF13472	GDSL-like Lipase/Acylhydrolase family
GCODGGCH_02082	GH02082	PF13350	Tyrosine phosphatase family
GCODGGCH_02083	GH02083	PF01161	Phosphatidylethanolamine-binding protein
GCODGGCH_02085	GH02085	PF00005	ABC transporter
GCODGGCH_02086	GH02086	PF00528	Binding-protein-dependent transport system inner membrane component
GCODGGCH_02087	GH02087	PF00497	Bacterial extracellular solute-binding proteins, family 3
GCODGGCH_02089	GH02089	PF02826	D-isomer specific 2-hydroxyacid dehydrogenase, NAD binding domain
GCODGGCH_02090	GH02090	PF03449	Transcription elongation factor, N-terminal
GCODGGCH_02091	GH02091	PF04973	Nicotinamide mononucleotide transporter
GCODGGCH_02092	GH02092	PF01661	Macro domain
GCODGGCH_02093	GH02093	PF01431	Peptidase family M13
GCODGGCH_02094	GH02094	PF00860	Permease family
GCODGGCH_02096	GH02096	PF13203	Putative metallopeptidase domain
GCODGGCH_02097	GH02097	PF07728	AAA domain (dynein-related subfamily)
GCODGGCH_02098	GH02098	PF02245	Methylpurine-DNA glycosylase (MPG)
GCODGGCH_02099	GH02099	PF22752	Inactive DUF488-N3 subclade
GCODGGCH_02101	GH02101	PF02525	Flavodoxin-like fold
GCODGGCH_02103	GH02103	PF03853	YjeF-related protein N-terminus
GCODGGCH_02104	GH02104	PF09285	Elongation factor P, C-terminal
GCODGGCH_02107	GH02107	PF00532	Periplasmic binding proteins and sugar binding domain of LacI family
GCODGGCH_02108	GH02108	PF01476	LysM domain
GCODGGCH_02109	GH02109	PF01022	Bacterial regulatory protein, arsR family
GCODGGCH_02110	GH02110	PF12323	Helix-turn-helix domain
GCODGGCH_02111	GH02111	PF01797	Transposase IS200 like
GCODGGCH_02112	GH02112	PF01316	Arginine repressor, DNA binding domain
GCODGGCH_02113	GH02113	PF00005	ABC transporter
GCODGGCH_02114	GH02114	PF02687	FtsX-like permease family
GCODGGCH_02116	GH02116	PF08240	Alcohol dehydrogenase GroES-like domain
GCODGGCH_02117	GH02117	PF01566	Natural resistance-associated macrophage protein-like
GCODGGCH_02119	GH02119	PF03129	Anticodon binding domain
GCODGGCH_02121	GH02121	PF13930	DNA/RNA non-specific endonuclease
GCODGGCH_02122	GH02122	PF00872	Transposase, Mutator family
GCODGGCH_02123	GH02123	PF00581	Rhodanese-like domain
GCODGGCH_02124	GH02124	PF00085	Thioredoxin
GCODGGCH_02125	GH02125	PF00085	Thioredoxin
GCODGGCH_02127	GH02127	PF07992	Pyridine nucleotide-disulphide oxidoreductase
GCODGGCH_02128	GH02128	PF01323	DSBA-like thioredoxin domain
GCODGGCH_02130	GH02130	PF07992	Pyridine nucleotide-disulphide oxidoreductase
GCODGGCH_02131	GH02131	PF02452	PemK-like, MazF-like toxin of type II toxin-antitoxin system
GCODGGCH_02132	GH02132	PF04014	Antidote-toxin recognition MazE, bacterial antitoxin
GCODGGCH_02133	GH02133	PF00589	Phage integrase family
GCODGGCH_02136	GH02136	PF01051	Initiator Replication protein, WH1
GCODGGCH_02137	GH02137	PF00872	Transposase, Mutator family
GCODGGCH_02138	GH02138	PF12323	Helix-turn-helix domain
GCODGGCH_02139	GH02139	PF01797	Transposase IS200 like
GCODGGCH_02141	GH02141	PF10502	Signal peptidase, peptidase S26
GCODGGCH_02142	GH02142	PF08245	Mur ligase middle domain
GCODGGCH_02143	GH02143	PF08245	Mur ligase middle domain
GCODGGCH_02144	GH02144	PF13537	Glutamine amidotransferase domain
GCODGGCH_02145	GH02145	PF00324	Amino acid permease
GCODGGCH_02146	GH02146	PF01741	Large-conductance mechanosensitive channel, MscL
GCODGGCH_02147	GH02147	PF01797	Transposase IS200 like
GCODGGCH_02148	GH02148	PF12323	Helix-turn-helix domain
GCODGGCH_02149	GH02149	PF13932	tRNA modifying enzyme MnmG/GidA C-terminal helical bundle
GCODGGCH_02150	GH02150	PF12631	MnmE helical domain
GCODGGCH_02151	GH02151	PF01424	R3H domain
GCODGGCH_02152	GH02152	PF02096	60Kd inner membrane protein
GCODGGCH_02153	GH02153	PF00825	Ribonuclease P
GCODGGCH_02154	GH02154	PF00468	Ribosomal protein L34

## Sheet: Table S4
Supplementary Table S4 The eggNOG annotation of L. fermentum KUB-D18.
Gene ID	Abbreviated gene ID	eggNOG_OGs	Description	Preferred_name
GCODGGCH_00001	GH00001	COG0593@1|root,COG0593@2|Bacteria,1TPV7@1239|Firmicutes,4H9MW@91061|Bacilli,3F3YA@33958|Lactobacillaceae	it binds specifically double-stranded DNA at a 9 bp consensus (dnaA box) 5'-TTATC CA A CA A-3'. DnaA binds to ATP and to acidic phospholipids	dnaA
GCODGGCH_00002	GH00002	COG0592@1|root,COG0592@2|Bacteria,1TQ7J@1239|Firmicutes,4H9TF@91061|Bacilli,3F3ZQ@33958|Lactobacillaceae	Confers DNA tethering and processivity to DNA polymerases and other proteins. Acts as a clamp, forming a ring around DNA (a reaction catalyzed by the clamp-loading complex) which diffuses in an ATP-independent manner freely and bidirectionally along dsDNA. Initially characterized for its ability to contact the catalytic subunit of DNA polymerase III (Pol III), a complex, multichain enzyme respons…	dnaN
GCODGGCH_00003	GH00003	COG2501@1|root,COG2501@2|Bacteria,1VEJ2@1239|Firmicutes,4HNMC@91061|Bacilli,3F803@33958|Lactobacillaceae	S4 domain protein YaaA	yaaA
GCODGGCH_00004	GH00004	COG1195@1|root,COG1195@2|Bacteria,1TP9U@1239|Firmicutes,4HA0W@91061|Bacilli,3F3Q1@33958|Lactobacillaceae	it is required for DNA replication and normal SOS inducibility. RecF binds preferentially to single-stranded, linear DNA. It also seems to bind ATP	recF
GCODGGCH_00005	GH00005	COG0187@1|root,COG0187@2|Bacteria,1TQ0R@1239|Firmicutes,4H9Y6@91061|Bacilli,3F48M@33958|Lactobacillaceae	A type II topoisomerase that negatively supercoils closed circular double-stranded (ds) DNA in an ATP-dependent manner to modulate DNA topology and maintain chromosomes in an underwound state. Negative supercoiling favors strand separation, and DNA replication, transcription, recombination and repair, all of which involve strand separation. Also able to catalyze the interconversion of other topol…	gyrB
GCODGGCH_00006	GH00006	COG0188@1|root,COG0188@2|Bacteria,1TP2Z@1239|Firmicutes,4HAHY@91061|Bacilli,3F3YM@33958|Lactobacillaceae	A type II topoisomerase that negatively supercoils closed circular double-stranded (ds) DNA in an ATP-dependent manner to modulate DNA topology and maintain chromosomes in an underwound state. Negative supercoiling favors strand separation, and DNA replication, transcription, recombination and repair, all of which involve strand separation. Also able to catalyze the interconversion of other topol…	gyrA
GCODGGCH_00007	GH00007	COG0360@1|root,COG0360@2|Bacteria,1VA18@1239|Firmicutes,4HKHD@91061|Bacilli,3F6ZY@33958|Lactobacillaceae	Binds together with S18 to 16S ribosomal RNA	rpsF
GCODGGCH_00008	GH00008	COG0629@1|root,COG0629@2|Bacteria,1V3WT@1239|Firmicutes,4HH8I@91061|Bacilli,3F66N@33958|Lactobacillaceae	Plays an important role in DNA replication, recombination and repair. Binds to ssDNA and to an array of partner proteins to recruit them to their sites of action during DNA metabolism	ssb
GCODGGCH_00009	GH00009	COG0238@1|root,COG0238@2|Bacteria,1V9XS@1239|Firmicutes,4HKCC@91061|Bacilli,3F7CY@33958|Lactobacillaceae	Binds as a heterodimer with protein S6 to the central domain of the 16S rRNA, where it helps stabilize the platform of the 30S subunit	rpsR
GCODGGCH_00010	GH00010	COG3887@1|root,COG3887@2|Bacteria,1TPGP@1239|Firmicutes,4HBVH@91061|Bacilli,3F3TY@33958|Lactobacillaceae	signaling protein consisting of a modified GGDEF domain and a DHH domain	yybT
GCODGGCH_00011	GH00011	COG0359@1|root,COG0359@2|Bacteria,1V6QG@1239|Firmicutes,4HIKJ@91061|Bacilli,3F68P@33958|Lactobacillaceae	Binds to the 23S rRNA	rplI
GCODGGCH_00012	GH00012	COG0305@1|root,COG0305@2|Bacteria,1TPCT@1239|Firmicutes,4H9Y8@91061|Bacilli,3F4MW@33958|Lactobacillaceae	Participates in initiation and elongation during chromosome replication	dnaB
GCODGGCH_00013	GH00013	COG3104@1|root,COG3104@2|Bacteria,1UHXR@1239|Firmicutes,4ISA6@91061|Bacilli,3FBRN@33958|Lactobacillaceae	Major Facilitator Superfamily	-
GCODGGCH_00015	GH00015	COG2826@1|root,COG2826@2|Bacteria,1TRSF@1239|Firmicutes,4HCMP@91061|Bacilli,3FB5X@33958|Lactobacillaceae	Helix-turn-helix domain	-
GCODGGCH_00017	GH00017	COG2826@1|root,COG2826@2|Bacteria,1TRSF@1239|Firmicutes,4HDM3@91061|Bacilli,3F3UG@33958|Lactobacillaceae	PFAM Integrase, catalytic core	-
GCODGGCH_00019	GH00019	COG0745@1|root,COG0745@2|Bacteria,1TPQG@1239|Firmicutes,4HA8Q@91061|Bacilli,3F4FB@33958|Lactobacillaceae	response regulator	yycF
GCODGGCH_00020	GH00020	COG5002@1|root,COG5002@2|Bacteria,1TQ1H@1239|Firmicutes,4HA52@91061|Bacilli,3F45G@33958|Lactobacillaceae	Histidine kinase	vicK
GCODGGCH_00021	GH00021	COG4863@1|root,COG4863@2|Bacteria,1V32Y@1239|Firmicutes,4HG2Q@91061|Bacilli,3F4HR@33958|Lactobacillaceae	YycH protein	yycH
GCODGGCH_00022	GH00022	COG4853@1|root,COG4853@2|Bacteria,1V1FW@1239|Firmicutes,4HFWZ@91061|Bacilli,3F3PV@33958|Lactobacillaceae	YycH protein	yycI
GCODGGCH_00023	GH00023	COG1235@1|root,COG1235@2|Bacteria,1TQ8E@1239|Firmicutes,4HAKD@91061|Bacilli,3F3S4@33958|Lactobacillaceae	domain protein	vicX
GCODGGCH_00024	GH00024	COG0265@1|root,COG0265@2|Bacteria,1TRM8@1239|Firmicutes,4HA31@91061|Bacilli,3F45X@33958|Lactobacillaceae	serine protease	htrA
GCODGGCH_00025	GH00025	COG1576@1|root,COG1576@2|Bacteria,1V3JM@1239|Firmicutes,4HFP8@91061|Bacilli,3F3YX@33958|Lactobacillaceae	Specifically methylates the pseudouridine at position 1915 (m3Psi1915) in 23S rRNA	rlmH
GCODGGCH_00026	GH00026	COG1959@1|root,COG1959@2|Bacteria,1V6FK@1239|Firmicutes,4HKZD@91061|Bacilli,3F73Q@33958|Lactobacillaceae	Transcriptional regulator	ywnA
GCODGGCH_00027	GH00027	COG1609@1|root,COG1609@2|Bacteria,1TPZM@1239|Firmicutes,4H9ZT@91061|Bacilli,3F4TM@33958|Lactobacillaceae	Transcriptional regulator, LacI family	malR1
GCODGGCH_00028	GH00028	COG2211@1|root,COG2211@2|Bacteria,1TRP7@1239|Firmicutes,4HCUK@91061|Bacilli,3F3YZ@33958|Lactobacillaceae	Major Facilitator	malT
GCODGGCH_00029	GH00029	COG1554@1|root,COG1554@2|Bacteria,1TQMB@1239|Firmicutes,4HAVB@91061|Bacilli,3F3PG@33958|Lactobacillaceae	hydrolase, family 65, central catalytic	mapA
GCODGGCH_00030	GH00030	COG0637@1|root,COG0637@2|Bacteria,1UY8N@1239|Firmicutes,4HF3K@91061|Bacilli,3F4ST@33958|Lactobacillaceae	beta-phosphoglucomutase	pgmB
GCODGGCH_00031	GH00031	COG3328@1|root,COG3328@2|Bacteria,1TP4C@1239|Firmicutes,4HB0P@91061|Bacilli,3FB4C@33958|Lactobacillaceae	MULE transposase domain	-
GCODGGCH_00032	GH00032	COG1668@1|root,COG1668@2|Bacteria	transmembrane transport	ysdA
GCODGGCH_00033	GH00033	COG3049@1|root,COG3049@2|Bacteria,1TPZS@1239|Firmicutes,4HC4Y@91061|Bacilli,3F4NH@33958|Lactobacillaceae	Linear amide C-N hydrolase, choloylglycine hydrolase family protein	-
GCODGGCH_00034	GH00034	COG1073@1|root,COG1073@2|Bacteria,1TQYU@1239|Firmicutes,4HC4H@91061|Bacilli,3F43H@33958|Lactobacillaceae	Alpha beta	-
GCODGGCH_00035	GH00035	COG1052@1|root,COG1052@2|Bacteria,1TSZ6@1239|Firmicutes,4HCIS@91061|Bacilli,3F4US@33958|Lactobacillaceae	Belongs to the D-isomer specific 2-hydroxyacid dehydrogenase family	ldhD
GCODGGCH_00036	GH00036	COG0436@1|root,COG0436@2|Bacteria,1TP0J@1239|Firmicutes,4HA13@91061|Bacilli,3F3MX@33958|Lactobacillaceae	Aminotransferase	-
GCODGGCH_00037	GH00037	COG0436@1|root,COG0436@2|Bacteria,1TP0J@1239|Firmicutes,4HA13@91061|Bacilli,3F3MX@33958|Lactobacillaceae	Aminotransferase	-
GCODGGCH_00039	GH00039	COG0542@1|root,COG0542@2|Bacteria,1TPMU@1239|Firmicutes,4HA0V@91061|Bacilli,3F43D@33958|Lactobacillaceae	associated with various cellular activities	clpE
GCODGGCH_00040	GH00040	COG1502@1|root,COG1502@2|Bacteria,1TPKY@1239|Firmicutes,4H9TI@91061|Bacilli,3F3SF@33958|Lactobacillaceae	Catalyzes the reversible phosphatidyl group transfer from one phosphatidylglycerol molecule to another to form cardiolipin (CL) (diphosphatidylglycerol) and glycerol	cls
GCODGGCH_00041	GH00041	COG3857@1|root,COG3857@2|Bacteria,1TQJW@1239|Firmicutes,4HAY6@91061|Bacilli,3F3RS@33958|Lactobacillaceae	The heterodimer acts as both an ATP-dependent DNA helicase and an ATP-dependent, dual-direction single-stranded exonuclease. Recognizes the chi site generating a DNA molecule suitable for the initiation of homologous recombination. This subunit has 5' - 3' nuclease activity	rexB
GCODGGCH_00042	GH00042	COG1074@1|root,COG1074@2|Bacteria,1TQ35@1239|Firmicutes,4HA64@91061|Bacilli,3F3Z0@33958|Lactobacillaceae	ATP-dependent helicase nuclease subunit A	addA
GCODGGCH_00043	GH00043	COG0656@1|root,COG0656@2|Bacteria,1TPM1@1239|Firmicutes,4HARE@91061|Bacilli,3F3PW@33958|Lactobacillaceae	Aldo keto reductase	-
GCODGGCH_00044	GH00044	COG0584@1|root,COG0584@2|Bacteria,1UG1C@1239|Firmicutes,4HCPQ@91061|Bacilli,3F3SZ@33958|Lactobacillaceae	phosphodiesterase	glpQ4
GCODGGCH_00045	GH00045	COG1393@1|root,COG1393@2|Bacteria,1VA5Q@1239|Firmicutes,4HKQQ@91061|Bacilli,3F72U@33958|Lactobacillaceae	Belongs to the ArsC family	yusI
GCODGGCH_00046	GH00046	COG0842@1|root,COG0842@2|Bacteria,1TQG7@1239|Firmicutes,4H9MK@91061|Bacilli,3F40D@33958|Lactobacillaceae	ABC transporter	-
GCODGGCH_00047	GH00047	COG1131@1|root,COG1131@2|Bacteria,1TQKM@1239|Firmicutes,4HBUK@91061|Bacilli,3F3VV@33958|Lactobacillaceae	AAA domain, putative AbiEii toxin, Type IV TA system	ybhF_2
GCODGGCH_00048	GH00048	COG1309@1|root,COG1309@2|Bacteria	transcriptional regulator	-
GCODGGCH_00049	GH00049	COG0516@1|root,COG0516@2|Bacteria,1TNYF@1239|Firmicutes,4HA55@91061|Bacilli,3F45K@33958|Lactobacillaceae	Catalyzes the irreversible NADPH-dependent deamination of GMP to IMP. It functions in the conversion of nucleobase, nucleoside and nucleotide derivatives of G to A nucleotides, and in maintaining the intracellular balance of A and G nucleotides	guaC
GCODGGCH_00050	GH00050	COG0104@1|root,COG0104@2|Bacteria,1TQ4C@1239|Firmicutes,4H9YT@91061|Bacilli,3F3RQ@33958|Lactobacillaceae	Plays an important role in the de novo pathway of purine nucleotide biosynthesis. Catalyzes the first committed step in the biosynthesis of AMP from IMP	purA
GCODGGCH_00051	GH00051	COG1012@1|root,COG1012@2|Bacteria,1TP4S@1239|Firmicutes,4H9MF@91061|Bacilli,3F47F@33958|Lactobacillaceae	Belongs to the aldehyde dehydrogenase family	gabD
GCODGGCH_00052	GH00052	COG2065@1|root,COG2065@2|Bacteria,1V3GV@1239|Firmicutes,4HGYE@91061|Bacilli,3F4SR@33958|Lactobacillaceae	Also displays a weak uracil phosphoribosyltransferase activity which is not physiologically significant	pyrR
GCODGGCH_00053	GH00053	COG0284@1|root,COG0284@2|Bacteria,1TPPH@1239|Firmicutes,4HAJ2@91061|Bacilli,3F47Y@33958|Lactobacillaceae	Catalyzes the decarboxylation of orotidine 5'- monophosphate (OMP) to uridine 5'-monophosphate (UMP)	pyrF
GCODGGCH_00054	GH00054	COG0461@1|root,COG0461@2|Bacteria,1V1BZ@1239|Firmicutes,4HFV7@91061|Bacilli,3F487@33958|Lactobacillaceae	Catalyzes the transfer of a ribosyl phosphate group from 5-phosphoribose 1-diphosphate to orotate, leading to the formation of orotidine monophosphate (OMP)	pyrE
GCODGGCH_00055	GH00055	COG0675@1|root,COG0675@2|Bacteria,1TRNY@1239|Firmicutes,4HBKP@91061|Bacilli,3F55P@33958|Lactobacillaceae	transposase, IS605 OrfB family	-
GCODGGCH_00056	GH00056	COG1943@1|root,COG1943@2|Bacteria,1VAIQ@1239|Firmicutes,4HI29@91061|Bacilli,3F68H@33958|Lactobacillaceae	Transposase IS200 like	-
GCODGGCH_00057	GH00057	COG2610@1|root,COG2610@2|Bacteria	gluconate transmembrane transporter activity	gntT
GCODGGCH_00059	GH00059	COG0438@1|root,COG0438@2|Bacteria,1V09I@1239|Firmicutes,4HDDD@91061|Bacilli,3FBDH@33958|Lactobacillaceae	Glycosyl transferases group 1	tagE6
GCODGGCH_00060	GH00060	COG0438@1|root,COG0438@2|Bacteria,1VSNK@1239|Firmicutes,4HU8G@91061|Bacilli,3F4VP@33958|Lactobacillaceae	Poly(Glycerol-phosphate) alpha-glucosyltransferase	-
GCODGGCH_00061	GH00061	COG1464@1|root,COG1464@2|Bacteria,1TQAS@1239|Firmicutes,4HCTA@91061|Bacilli,3F3WP@33958|Lactobacillaceae	Belongs to the nlpA lipoprotein family	metQ
GCODGGCH_00062	GH00062	COG1135@1|root,COG1135@2|Bacteria,1TPPN@1239|Firmicutes,4H9VX@91061|Bacilli,3F3U5@33958|Lactobacillaceae	Part of the ABC transporter complex MetNIQ involved in methionine import. Responsible for energy coupling to the transport system	metN
GCODGGCH_00063	GH00063	COG2011@1|root,COG2011@2|Bacteria,1TRSY@1239|Firmicutes,4HBEV@91061|Bacilli,3F48A@33958|Lactobacillaceae	ABC transporter permease	metI
GCODGGCH_00064	GH00064	COG0624@1|root,COG0624@2|Bacteria,1TPMJ@1239|Firmicutes,4HB39@91061|Bacilli,3F3N9@33958|Lactobacillaceae	succinyl-diaminopimelate desuccinylase	-
GCODGGCH_00065	GH00065	COG2265@1|root,COG2265@2|Bacteria,1TP4H@1239|Firmicutes,4HA6M@91061|Bacilli,3F4GQ@33958|Lactobacillaceae	Belongs to the class I-like SAM-binding methyltransferase superfamily. RNA M5U methyltransferase family	rumA_1
GCODGGCH_00066	GH00066	COG0667@1|root,COG0667@2|Bacteria,1TPIY@1239|Firmicutes,4HA4Q@91061|Bacilli,3F40K@33958|Lactobacillaceae	Aldo keto reductase	iolS
GCODGGCH_00067	GH00067	COG3966@1|root,COG3966@2|Bacteria,1TSZU@1239|Firmicutes,4HC3H@91061|Bacilli,3F3WE@33958|Lactobacillaceae	Protein involved in D-alanine esterification of lipoteichoic acid and wall teichoic acid (D-alanine transfer protein)	dltD
GCODGGCH_00068	GH00068	COG0236@1|root,COG0236@2|Bacteria,1VFQI@1239|Firmicutes,4HNIH@91061|Bacilli,3F7Q1@33958|Lactobacillaceae	Carrier protein involved in the D-alanylation of lipoteichoic acid (LTA). The loading of thioester-linked D-alanine onto DltC is catalyzed by D-alanine--D-alanyl carrier protein ligase DltA. The DltC-carried D-alanyl group is further transferred to cell membrane phosphatidylglycerol (PG) by forming an ester bond, probably catalyzed by DltD. D-alanylation of LTA plays an important role in modulati…	dltC
GCODGGCH_00069	GH00069	COG1696@1|root,COG1696@2|Bacteria,1TP52@1239|Firmicutes,4HBQG@91061|Bacilli,3F4KK@33958|Lactobacillaceae	MBOAT, membrane-bound O-acyltransferase family	dltB
GCODGGCH_00070	GH00070	COG1020@1|root,COG1020@2|Bacteria,1TPTH@1239|Firmicutes,4HAHU@91061|Bacilli,3F49R@33958|Lactobacillaceae	Catalyzes the first step in the D-alanylation of lipoteichoic acid (LTA), the activation of D-alanine and its transfer onto the D-alanyl carrier protein (Dcp) DltC. In an ATP- dependent two-step reaction, forms a high energy D-alanyl-AMP intermediate, followed by transfer of the D-alanyl residue as a thiol ester to the phosphopantheinyl prosthetic group of the Dcp. D-alanylation of LTA plays an i…	dltA
GCODGGCH_00072	GH00072	COG0420@1|root,COG0420@2|Bacteria,1TQY6@1239|Firmicutes,4HAKB@91061|Bacilli,3F4A9@33958|Lactobacillaceae	SbcCD cleaves DNA hairpin structures. These structures can inhibit DNA replication and are intermediates in certain DNA recombination reactions. The complex acts as a 3'- 5' double strand exonuclease that can open hairpins. It also has a 5' single-strand endonuclease activity	sbcD
GCODGGCH_00073	GH00073	COG0419@1|root,COG0419@2|Bacteria,1TPCS@1239|Firmicutes,4H9Q3@91061|Bacilli,3F3TE@33958|Lactobacillaceae	Putative exonuclease SbcCD, C subunit	sbcC
GCODGGCH_00074	GH00074	COG0172@1|root,COG0172@2|Bacteria,1TP4W@1239|Firmicutes,4H9Y4@91061|Bacilli,3F3M6@33958|Lactobacillaceae	Catalyzes the attachment of serine to tRNA(Ser). Is also able to aminoacylate tRNA(Sec) with serine, to form the misacylated tRNA L-seryl-tRNA(Sec), which will be further converted into selenocysteinyl-tRNA(Sec)	serS
GCODGGCH_00076	GH00076	COG0180@1|root,COG0180@2|Bacteria,1TPY7@1239|Firmicutes,4HA1K@91061|Bacilli,3F3V6@33958|Lactobacillaceae	Belongs to the class-I aminoacyl-tRNA synthetase family	trpS
GCODGGCH_00078	GH00078	COG0765@1|root,COG0834@1|root,COG0765@2|Bacteria,COG0834@2|Bacteria,1TQUG@1239|Firmicutes,4HAJ5@91061|Bacilli,3F4HA@33958|Lactobacillaceae	ABC transporter	glnP
GCODGGCH_00079	GH00079	COG1126@1|root,COG1126@2|Bacteria,1TNYD@1239|Firmicutes,4H9WY@91061|Bacilli,3F3QQ@33958|Lactobacillaceae	ABC transporter, ATP-binding protein	glnQ
GCODGGCH_00080	GH00080	COG1113@1|root,COG1113@2|Bacteria,1TP97@1239|Firmicutes,4H9QX@91061|Bacilli,3F3YD@33958|Lactobacillaceae	Amino acid permease	aapA
GCODGGCH_00081	GH00081	COG0675@1|root,COG0675@2|Bacteria,1TRNY@1239|Firmicutes,4HBKP@91061|Bacilli,3F55P@33958|Lactobacillaceae	transposase, IS605 OrfB family	-
GCODGGCH_00082	GH00082	COG1943@1|root,COG1943@2|Bacteria,1VAIQ@1239|Firmicutes,4HI29@91061|Bacilli,3F68H@33958|Lactobacillaceae	Transposase IS200 like	-
GCODGGCH_00083	GH00083	COG2826@1|root,COG2826@2|Bacteria,1TRSF@1239|Firmicutes,4HDM3@91061|Bacilli,3F3UG@33958|Lactobacillaceae	PFAM Integrase, catalytic core	-
GCODGGCH_00084	GH00084	COG3328@1|root,COG3328@2|Bacteria,1TP4C@1239|Firmicutes,4HAXJ@91061|Bacilli,3F4RA@33958|Lactobacillaceae	Transposase	B4168_4126
GCODGGCH_00085	GH00085	COG1972@1|root,COG1972@2|Bacteria,1TRSK@1239|Firmicutes,4HBRZ@91061|Bacilli,3FB6J@33958|Lactobacillaceae	Nucleoside transporter	nupG
GCODGGCH_00086	GH00086	COG1957@1|root,COG1957@2|Bacteria,1TSSS@1239|Firmicutes,4HB17@91061|Bacilli,3F4T0@33958|Lactobacillaceae	Nucleoside	rihA
GCODGGCH_00087	GH00087	COG0357@1|root,COG0357@2|Bacteria,1TPBT@1239|Firmicutes,4HAAZ@91061|Bacilli,3F3ZX@33958|Lactobacillaceae	Specifically methylates the N7 position of a guanine in 16S rRNA	rsmG
GCODGGCH_00088	GH00088	COG1475@1|root,COG1475@2|Bacteria,1TP0I@1239|Firmicutes,4HAC6@91061|Bacilli,3F4RU@33958|Lactobacillaceae	Belongs to the ParB family	noc
GCODGGCH_00089	GH00089	COG1475@1|root,COG1475@2|Bacteria,1TQ2B@1239|Firmicutes,4H9TB@91061|Bacilli,3F47R@33958|Lactobacillaceae	Belongs to the ParB family	spo0J
GCODGGCH_00090	GH00090	COG4481@1|root,COG4481@2|Bacteria,1VEQ7@1239|Firmicutes,4HNHU@91061|Bacilli,3F823@33958|Lactobacillaceae	Bacterial protein of unknown function (DUF951)	yyzM
GCODGGCH_00091	GH00091	COG0012@1|root,COG0012@2|Bacteria,1TPRK@1239|Firmicutes,4H9SQ@91061|Bacilli,3F3TK@33958|Lactobacillaceae	ATPase that binds to both the 70S ribosome and the 50S ribosomal subunit in a nucleotide-independent manner	ychF
GCODGGCH_00092	GH00092	COG4858@1|root,COG4858@2|Bacteria,1VF5N@1239|Firmicutes,4HJMB@91061|Bacilli,3FCFF@33958|Lactobacillaceae	Protein of unknown function (DUF1129)	-
GCODGGCH_00093	GH00093	COG0516@1|root,COG0516@2|Bacteria,1TNZ1@1239|Firmicutes,4H9V3@91061|Bacilli,3F3XN@33958|Lactobacillaceae	Catalyzes the irreversible NADPH-dependent deamination of GMP to IMP. It functions in the conversion of nucleobase, nucleoside and nucleotide derivatives of G to A nucleotides, and in maintaining the intracellular balance of A and G nucleotides	guaB
GCODGGCH_00094	GH00094	COG1316@1|root,COG1316@2|Bacteria,1TR1B@1239|Firmicutes,4HA09@91061|Bacilli,3F3MQ@33958|Lactobacillaceae	Cell envelope-like function transcriptional attenuator common domain protein	brpA
GCODGGCH_00095	GH00095	COG3944@1|root,COG3944@2|Bacteria,1UZCR@1239|Firmicutes,4HE26@91061|Bacilli,3F4M5@33958|Lactobacillaceae	biosynthesis protein	epsB
GCODGGCH_00096	GH00096	COG0489@1|root,COG0489@2|Bacteria,1TS4R@1239|Firmicutes,4HCEN@91061|Bacilli,3F4BM@33958|Lactobacillaceae	Capsular exopolysaccharide family	ywqD
GCODGGCH_00097	GH00097	COG4464@1|root,COG4464@2|Bacteria,1TQ1T@1239|Firmicutes,4HDZR@91061|Bacilli,3F3RT@33958|Lactobacillaceae	PHP domain protein	ywqE
GCODGGCH_00098	GH00098	COG2148@1|root,COG2148@2|Bacteria,1TP7M@1239|Firmicutes,4HCBG@91061|Bacilli,3F51J@33958|Lactobacillaceae	Bacterial sugar transferase	rfbP
GCODGGCH_00099	GH00099	COG0438@1|root,COG0438@2|Bacteria,1TR0Y@1239|Firmicutes,4IPU2@91061|Bacilli,3F5EQ@33958|Lactobacillaceae	Domain of unknown function (DUF1972)	wchF
GCODGGCH_00100	GH00100	COG0297@1|root,COG0297@2|Bacteria,1TS85@1239|Firmicutes,4HRRD@91061|Bacilli,3F9YE@33958|Lactobacillaceae	Glycosyltransferase Family 4	-
GCODGGCH_00101	GH00101	COG0110@1|root,COG0110@2|Bacteria,1VFFY@1239|Firmicutes,4HVGV@91061|Bacilli,3F73M@33958|Lactobacillaceae	Hexapeptide repeat of succinyl-transferase	-
GCODGGCH_00103	GH00103	COG0438@1|root,COG0438@2|Bacteria,1TPG9@1239|Firmicutes,4HU1P@91061|Bacilli	Stealth protein CR3, conserved region 3	-
GCODGGCH_00104	GH00104	COG1216@1|root,COG1216@2|Bacteria,1V4NS@1239|Firmicutes,4HHDW@91061|Bacilli	Glycosyltransferase like family 2	-
GCODGGCH_00105	GH00105	COG0463@1|root,COG0463@2|Bacteria,1VVRP@1239|Firmicutes,24AI7@186801|Clostridia	Glycosyltransferase, group 2 family protein	-
GCODGGCH_00108	GH00108	COG2244@1|root,COG2244@2|Bacteria,1TP7R@1239|Firmicutes,4HC84@91061|Bacilli,3F48Q@33958|Lactobacillaceae	Membrane protein involved in the export of O-antigen and teichoic acid	cps1C
GCODGGCH_00109	GH00109	COG2826@1|root,COG2826@2|Bacteria,1TRSF@1239|Firmicutes,4HCMP@91061|Bacilli,3F4DZ@33958|Lactobacillaceae	Transposase and inactivated derivatives, IS30 family DNA replication, recombination, and repair	-
GCODGGCH_00110	GH00110	COG2801@1|root,COG2801@2|Bacteria,1VSY9@1239|Firmicutes,4HUYS@91061|Bacilli,3F563@33958|Lactobacillaceae	4.5 Transposon and IS	-
GCODGGCH_00111	GH00111	COG1209@1|root,COG1209@2|Bacteria,1V301@1239|Firmicutes,4H9R0@91061|Bacilli,3F4F8@33958|Lactobacillaceae	Catalyzes the formation of dTDP-glucose, from dTTP and glucose 1-phosphate, as well as its pyrophosphorolysis	rfbA
GCODGGCH_00112	GH00112	COG1898@1|root,COG1898@2|Bacteria,1TRVB@1239|Firmicutes,4HFQB@91061|Bacilli,3F4FN@33958|Lactobacillaceae	Catalyzes the epimerization of the C3' and C5'positions of dTDP-6-deoxy-D-xylo-4-hexulose, forming dTDP-6-deoxy-L-lyxo-4- hexulose	rfbC
GCODGGCH_00113	GH00113	COG1088@1|root,COG1088@2|Bacteria,1TPWM@1239|Firmicutes,4HA3Y@91061|Bacilli,3F3R6@33958|Lactobacillaceae	Belongs to the NAD(P)-dependent epimerase dehydratase family. dTDP-glucose dehydratase subfamily	rfbB
GCODGGCH_00114	GH00114	COG1091@1|root,COG1091@2|Bacteria,1TP71@1239|Firmicutes,4HBXF@91061|Bacilli,3F4QS@33958|Lactobacillaceae	Catalyzes the reduction of dTDP-6-deoxy-L-lyxo-4- hexulose to yield dTDP-L-rhamnose	rfbD
GCODGGCH_00117	GH00117	COG3542@1|root,COG3542@2|Bacteria,1V52Y@1239|Firmicutes,4HH9T@91061|Bacilli,3F77H@33958|Lactobacillaceae	Cupin superfamily (DUF985)	-
GCODGGCH_00118	GH00118	COG0745@1|root,COG0745@2|Bacteria,1TP9M@1239|Firmicutes,4HB3T@91061|Bacilli,3F3Y0@33958|Lactobacillaceae	response regulator	vanR
GCODGGCH_00119	GH00119	COG5002@1|root,COG5002@2|Bacteria,1TPB6@1239|Firmicutes,4HARU@91061|Bacilli,3F479@33958|Lactobacillaceae	Histidine kinase	hpk31
GCODGGCH_00120	GH00120	COG1686@1|root,COG1686@2|Bacteria,1TQN0@1239|Firmicutes,4HBD4@91061|Bacilli,3F43S@33958|Lactobacillaceae	Belongs to the peptidase S11 family	dacA
GCODGGCH_00121	GH00121	COG1296@1|root,COG1296@2|Bacteria,1TP8P@1239|Firmicutes,4HN4R@91061|Bacilli,3FB4H@33958|Lactobacillaceae	AzlC protein	-
GCODGGCH_00122	GH00122	COG4392@1|root,COG4392@2|Bacteria,1UF1S@1239|Firmicutes,4HQ7J@91061|Bacilli,3F7GD@33958|Lactobacillaceae	branched-chain amino acid	-
GCODGGCH_00123	GH00123	COG1943@1|root,COG1943@2|Bacteria,1VAIQ@1239|Firmicutes,4HI29@91061|Bacilli,3F68H@33958|Lactobacillaceae	Transposase IS200 like	-
GCODGGCH_00124	GH00124	COG0675@1|root,COG0675@2|Bacteria,1TRNY@1239|Firmicutes,4HBKP@91061|Bacilli,3F55P@33958|Lactobacillaceae	transposase, IS605 OrfB family	-
GCODGGCH_00125	GH00125	COG2230@1|root,COG2230@2|Bacteria,1TSG4@1239|Firmicutes,4HDKI@91061|Bacilli,3F3PA@33958|Lactobacillaceae	cyclopropane-fatty-acyl-phospholipid synthase	cfa
GCODGGCH_00126	GH00126	COG1309@1|root,COG1309@2|Bacteria,1VFA9@1239|Firmicutes,24U6U@186801|Clostridia,27QI2@186928|unclassified Lachnospiraceae	transcriptional regulator	-
GCODGGCH_00127	GH00127	COG0628@1|root,COG0628@2|Bacteria,1TSBK@1239|Firmicutes,4HBYJ@91061|Bacilli,3F46E@33958|Lactobacillaceae	AI-2E family transporter	ydbI
GCODGGCH_00128	GH00128	COG2759@1|root,COG2759@2|Bacteria,1TP6N@1239|Firmicutes,4HA2X@91061|Bacilli,3F3U6@33958|Lactobacillaceae	Belongs to the formate--tetrahydrofolate ligase family	fhs
GCODGGCH_00129	GH00129	COG0041@1|root,COG0041@2|Bacteria,1V1MV@1239|Firmicutes,4HFR7@91061|Bacilli,3F6P0@33958|Lactobacillaceae	Catalyzes the conversion of N5-carboxyaminoimidazole ribonucleotide (N5-CAIR) to 4-carboxy-5-aminoimidazole ribonucleotide (CAIR)	purE
GCODGGCH_00130	GH00130	COG0026@1|root,COG0026@2|Bacteria,1TQCD@1239|Firmicutes,4H9M5@91061|Bacilli,3F3YV@33958|Lactobacillaceae	Catalyzes the ATP-dependent conversion of 5- aminoimidazole ribonucleotide (AIR) and HCO(3)(-) to N5- carboxyaminoimidazole ribonucleotide (N5-CAIR)	purK
GCODGGCH_00131	GH00131	COG0015@1|root,COG0015@2|Bacteria,1TPMM@1239|Firmicutes,4HACW@91061|Bacilli,3F48P@33958|Lactobacillaceae	Belongs to the lyase 1 family. Adenylosuccinate lyase subfamily	purB
GCODGGCH_00132	GH00132	COG1716@1|root,COG1716@2|Bacteria	histone H2A K63-linked ubiquitination	hrpQ
GCODGGCH_00133	GH00133	COG4640@1|root,COG4640@2|Bacteria,1UYJN@1239|Firmicutes,4HF8I@91061|Bacilli,3FBEE@33958|Lactobacillaceae	response to antibiotic	tcaA
GCODGGCH_00134	GH00134	COG0152@1|root,COG0152@2|Bacteria,1TP11@1239|Firmicutes,4H9U8@91061|Bacilli,3F44Z@33958|Lactobacillaceae	Belongs to the SAICAR synthetase family	purC
GCODGGCH_00135	GH00135	COG1828@1|root,COG1828@2|Bacteria,1VEH1@1239|Firmicutes,4HP0E@91061|Bacilli,3F81F@33958|Lactobacillaceae	Part of the phosphoribosylformylglycinamidine synthase complex involved in the purines biosynthetic pathway. Catalyzes the ATP-dependent conversion of formylglycinamide ribonucleotide (FGAR) and glutamine to yield formylglycinamidine ribonucleotide (FGAM) and glutamate. The FGAM synthase complex is composed of three subunits. PurQ produces an ammonia molecule by converting glutamine to glutamate.…	purS
GCODGGCH_00136	GH00136	COG0047@1|root,COG0047@2|Bacteria,1TP1B@1239|Firmicutes,4HAKZ@91061|Bacilli,3F48D@33958|Lactobacillaceae	Part of the phosphoribosylformylglycinamidine synthase complex involved in the purines biosynthetic pathway. Catalyzes the ATP-dependent conversion of formylglycinamide ribonucleotide (FGAR) and glutamine to yield formylglycinamidine ribonucleotide (FGAM) and glutamate. The FGAM synthase complex is composed of three subunits. PurQ produces an ammonia molecule by converting glutamine to glutamate.…	purQ
GCODGGCH_00137	GH00137	COG0046@1|root,COG0046@2|Bacteria,1TPAS@1239|Firmicutes,4HB3N@91061|Bacilli,3F4IQ@33958|Lactobacillaceae	Part of the phosphoribosylformylglycinamidine synthase complex involved in the purines biosynthetic pathway. Catalyzes the ATP-dependent conversion of formylglycinamide ribonucleotide (FGAR) and glutamine to yield formylglycinamidine ribonucleotide (FGAM) and glutamate. The FGAM synthase complex is composed of three subunits. PurQ produces an ammonia molecule by converting glutamine to glutamate.…	purL
GCODGGCH_00138	GH00138	COG0034@1|root,COG0034@2|Bacteria,1TPH3@1239|Firmicutes,4HAXU@91061|Bacilli,3F3U7@33958|Lactobacillaceae	Catalyzes the formation of phosphoribosylamine from phosphoribosylpyrophosphate (PRPP) and glutamine	purF
GCODGGCH_00139	GH00139	COG0150@1|root,COG0150@2|Bacteria,1TP9J@1239|Firmicutes,4HABW@91061|Bacilli,3F4RT@33958|Lactobacillaceae	Phosphoribosylformylglycinamidine cyclo-ligase	purM
GCODGGCH_00140	GH00140	COG0299@1|root,COG0299@2|Bacteria,1V3RJ@1239|Firmicutes,4HGY5@91061|Bacilli,3F3UN@33958|Lactobacillaceae	Catalyzes the transfer of a formyl group from 10- formyltetrahydrofolate to 5-phospho-ribosyl-glycinamide (GAR), producing 5-phospho-ribosyl-N-formylglycinamide (FGAR) and tetrahydrofolate	purN
GCODGGCH_00141	GH00141	COG0138@1|root,COG0138@2|Bacteria,1TPQ5@1239|Firmicutes,4H9YY@91061|Bacilli,3F4FD@33958|Lactobacillaceae	Bifunctional purine biosynthesis protein PurH	purH
GCODGGCH_00142	GH00142	COG0151@1|root,COG0151@2|Bacteria,1UHN9@1239|Firmicutes,4HA70@91061|Bacilli,3F4Z8@33958|Lactobacillaceae	Belongs to the GARS family	purD
GCODGGCH_00143	GH00143	COG0675@1|root,COG0675@2|Bacteria,1TRNY@1239|Firmicutes,4HBKP@91061|Bacilli,3F55P@33958|Lactobacillaceae	transposase, IS605 OrfB family	-
GCODGGCH_00144	GH00144	COG1943@1|root,COG1943@2|Bacteria,1V4ET@1239|Firmicutes,4HH13@91061|Bacilli,3F7IF@33958|Lactobacillaceae	Transposase IS200 like	-
GCODGGCH_00145	GH00145	COG0588@1|root,COG0588@2|Bacteria,1TQFP@1239|Firmicutes,4HAW7@91061|Bacilli,3F3SK@33958|Lactobacillaceae	Catalyzes the interconversion of 2-phosphoglycerate and 3-phosphoglycerate	gpmA
GCODGGCH_00146	GH00146	COG0436@1|root,COG0436@2|Bacteria,1TP0J@1239|Firmicutes,4HA13@91061|Bacilli,3F3MX@33958|Lactobacillaceae	Aminotransferase	araT
GCODGGCH_00148	GH00148	COG4633@1|root,COG4633@2|Bacteria,1TQ02@1239|Firmicutes,4IRVT@91061|Bacilli,3FBQA@33958|Lactobacillaceae	Cupredoxin-like domain	-
GCODGGCH_00149	GH00149	COG4633@1|root,COG4633@2|Bacteria,1W06G@1239|Firmicutes,4HZAG@91061|Bacilli,3F7FA@33958|Lactobacillaceae	Cupredoxin-like domain	-
GCODGGCH_00150	GH00150	COG2217@1|root,COG2217@2|Bacteria,1TP5S@1239|Firmicutes,4HAI0@91061|Bacilli,3F4IX@33958|Lactobacillaceae	P-type ATPase	copA
GCODGGCH_00151	GH00151	COG0477@1|root,COG2814@2|Bacteria,1UYQB@1239|Firmicutes,4HE3Y@91061|Bacilli,3F3NG@33958|Lactobacillaceae	Major Facilitator	-
GCODGGCH_00152	GH00152	COG3613@1|root,COG3613@2|Bacteria,1VETR@1239|Firmicutes,4HNTN@91061|Bacilli,3F6C3@33958|Lactobacillaceae	nucleoside 2-deoxyribosyltransferase	yejD
GCODGGCH_00157	GH00157	2DR8S@1|root,33AQ2@2|Bacteria,1W05T@1239|Firmicutes,4HZ0I@91061|Bacilli,3F63G@33958|Lactobacillaceae	Domain of unknown function (DUF4767)	-
GCODGGCH_00158	GH00158	COG1942@1|root,COG1942@2|Bacteria,1V3SS@1239|Firmicutes,4HI9G@91061|Bacilli,3F6UD@33958|Lactobacillaceae	Tautomerase enzyme	yodA
GCODGGCH_00159	GH00159	COG0664@1|root,COG0664@2|Bacteria,1TVBM@1239|Firmicutes,4HEJG@91061|Bacilli,3F4PI@33958|Lactobacillaceae	helix_turn_helix, cAMP Regulatory protein	crp2
GCODGGCH_00161	GH00161	COG0778@1|root,COG0778@2|Bacteria,1V6AG@1239|Firmicutes,4HN5N@91061|Bacilli,3F6YM@33958|Lactobacillaceae	nitroreductase	pnb
GCODGGCH_00162	GH00162	COG0596@1|root,COG0596@2|Bacteria,1USYC@1239|Firmicutes,4HBXD@91061|Bacilli,3F5NJ@33958|Lactobacillaceae	Alpha/beta hydrolase family	-
GCODGGCH_00163	GH00163	COG4221@1|root,COG4221@2|Bacteria,1TRHF@1239|Firmicutes,4HBXH@91061|Bacilli,3F3VA@33958|Lactobacillaceae	Belongs to the short-chain dehydrogenases reductases (SDR) family	-
GCODGGCH_00164	GH00164	COG0656@1|root,COG0656@2|Bacteria,1TPM1@1239|Firmicutes,4HARE@91061|Bacilli	reductase	-
GCODGGCH_00165	GH00165	COG0656@1|root,COG0656@2|Bacteria,1TPM1@1239|Firmicutes,4HARE@91061|Bacilli,3F3PW@33958|Lactobacillaceae	Aldo keto reductase	-
GCODGGCH_00168	GH00168	COG4300@1|root,COG4300@2|Bacteria,1VUU3@1239|Firmicutes,4HVGH@91061|Bacilli,3F6NP@33958|Lactobacillaceae	Cadmium resistance transporter	-
GCODGGCH_00169	GH00169	COG0697@1|root,COG0697@2|Bacteria,1UH2I@1239|Firmicutes,4HCFV@91061|Bacilli,3F5KQ@33958|Lactobacillaceae	EamA-like transporter family	gmT1
GCODGGCH_00171	GH00171	COG5386@1|root,COG5386@2|Bacteria,1VES7@1239|Firmicutes,4HIEC@91061|Bacilli,3F71K@33958|Lactobacillaceae	Iron Transport-associated domain	-
GCODGGCH_00172	GH00172	COG5386@1|root,COG5386@2|Bacteria,1VES7@1239|Firmicutes,4HIEC@91061|Bacilli,3F6SK@33958|Lactobacillaceae	Iron Transport-associated domain	-
GCODGGCH_00173	GH00173	COG0614@1|root,COG0614@2|Bacteria,1UIJ9@1239|Firmicutes,4HDDF@91061|Bacilli,3F4ZN@33958|Lactobacillaceae	Periplasmic binding protein	isdE
GCODGGCH_00174	GH00174	COG0609@1|root,COG0609@2|Bacteria,1TPX6@1239|Firmicutes,4H9QQ@91061|Bacilli,3F4T9@33958|Lactobacillaceae	Belongs to the binding-protein-dependent transport system permease family. FecCD subfamily	isdF
GCODGGCH_00175	GH00175	COG1120@1|root,COG1120@2|Bacteria,1TP2Q@1239|Firmicutes,4HCKS@91061|Bacilli,3F4NB@33958|Lactobacillaceae	ABC transporter, ATP-binding protein	-
GCODGGCH_00176	GH00176	COG0477@1|root,COG0477@2|Bacteria,1TQIJ@1239|Firmicutes,4HAM0@91061|Bacilli,3F3N4@33958|Lactobacillaceae	Sugar (and other) transporter	proP
GCODGGCH_00177	GH00177	COG2826@1|root,COG2826@2|Bacteria,1TWVR@1239|Firmicutes,4HCM1@91061|Bacilli,3F5JW@33958|Lactobacillaceae	PFAM Integrase catalytic region	-
GCODGGCH_00178	GH00178	COG3328@1|root,COG3328@2|Bacteria,1TP4C@1239|Firmicutes,4HB0P@91061|Bacilli,3FB4C@33958|Lactobacillaceae	MULE transposase domain	-
GCODGGCH_00179	GH00179	COG3328@1|root,COG3328@2|Bacteria,1TP4C@1239|Firmicutes,4HB0P@91061|Bacilli,3FB4C@33958|Lactobacillaceae	MULE transposase domain	-
GCODGGCH_00181	GH00181	COG2524@1|root,COG4175@1|root,COG2524@2|Bacteria,COG4175@2|Bacteria,1UHNE@1239|Firmicutes,4HA9P@91061|Bacilli,3FC38@33958|Lactobacillaceae	glycine betaine	gbuA
GCODGGCH_00182	GH00182	COG4176@1|root,COG4176@2|Bacteria,1UHRI@1239|Firmicutes,4IS7D@91061|Bacilli,3F4W7@33958|Lactobacillaceae	glycine betaine	gbuB
GCODGGCH_00183	GH00183	COG2113@1|root,COG2113@2|Bacteria,1TP82@1239|Firmicutes,4H9MM@91061|Bacilli,3F4B3@33958|Lactobacillaceae	glycine betaine	gbuC
GCODGGCH_00184	GH00184	COG3328@1|root,COG3328@2|Bacteria,1TP4C@1239|Firmicutes,4HB0P@91061|Bacilli,3FB4C@33958|Lactobacillaceae	MULE transposase domain	-
GCODGGCH_00185	GH00185	COG3385@1|root,COG3385@2|Bacteria,1TPH7@1239|Firmicutes,4HB3I@91061|Bacilli,27H8U@186828|Carnobacteriaceae	Transposase DDE domain group 1	-
GCODGGCH_00188	GH00188	COG0708@1|root,COG0708@2|Bacteria,1TPFB@1239|Firmicutes,4HAIU@91061|Bacilli,3F4GK@33958|Lactobacillaceae	exodeoxyribonuclease III	xth
GCODGGCH_00192	GH00192	COG1052@1|root,COG1052@2|Bacteria,1TPCX@1239|Firmicutes,4HASY@91061|Bacilli,3F4Z6@33958|Lactobacillaceae	Belongs to the D-isomer specific 2-hydroxyacid dehydrogenase family	-
GCODGGCH_00193	GH00193	COG0075@1|root,COG0075@2|Bacteria,1TPS0@1239|Firmicutes,4HBDW@91061|Bacilli,3FB94@33958|Lactobacillaceae	Aminotransferase class-V	pucG
GCODGGCH_00194	GH00194	COG0075@1|root,COG0075@2|Bacteria,1TPS0@1239|Firmicutes,4HBDW@91061|Bacilli,3FB94@33958|Lactobacillaceae	Aminotransferase class-V	pucG
GCODGGCH_00195	GH00195	COG0075@1|root,COG0075@2|Bacteria,1TPS0@1239|Firmicutes,4HBDW@91061|Bacilli,3FB94@33958|Lactobacillaceae	Aminotransferase class-V	pucG
GCODGGCH_00196	GH00196	COG0074@1|root,COG0074@2|Bacteria,1UHQ6@1239|Firmicutes,4H9VN@91061|Bacilli,3F63J@33958|Lactobacillaceae	Protein of unknown function (DUF1116)	-
GCODGGCH_00199	GH00199	COG0549@1|root,COG0549@2|Bacteria,1TP9H@1239|Firmicutes,4H9QD@91061|Bacilli,3F5QA@33958|Lactobacillaceae	Amino acid kinase family	cpkA
GCODGGCH_00200	GH00200	COG1957@1|root,COG1957@2|Bacteria,1TSSS@1239|Firmicutes,4HEK7@91061|Bacilli,3FB76@33958|Lactobacillaceae	Inosine-uridine preferring nucleoside hydrolase	rihA
GCODGGCH_00201	GH00201	COG0778@1|root,COG0778@2|Bacteria,1V6AG@1239|Firmicutes,4HN5N@91061|Bacilli,3F6YM@33958|Lactobacillaceae	nitroreductase	-
GCODGGCH_00202	GH00202	COG2755@1|root,COG2755@2|Bacteria,1V4VT@1239|Firmicutes,4HXCK@91061|Bacilli,3F4P8@33958|Lactobacillaceae	GDSL-like Lipase/Acylhydrolase family	-
GCODGGCH_00203	GH00203	COG1694@1|root,COG1694@2|Bacteria,1VFER@1239|Firmicutes,4HM4N@91061|Bacilli,3F7BQ@33958|Lactobacillaceae	Mazg nucleotide pyrophosphohydrolase	-
GCODGGCH_00204	GH00204	COG1063@1|root,COG1063@2|Bacteria,1TPIW@1239|Firmicutes,4HB2G@91061|Bacilli,3F42F@33958|Lactobacillaceae	alcohol dehydrogenase	adh1
GCODGGCH_00205	GH00205	COG0308@1|root,COG0308@2|Bacteria,1TR43@1239|Firmicutes,4HA20@91061|Bacilli,3F3UH@33958|Lactobacillaceae	aminopeptidase	pepN
GCODGGCH_00206	GH00206	COG1943@1|root,COG1943@2|Bacteria,1VAIQ@1239|Firmicutes,4HI29@91061|Bacilli,3F68H@33958|Lactobacillaceae	Transposase IS200 like	-
GCODGGCH_00207	GH00207	COG0675@1|root,COG0675@2|Bacteria,1TRNY@1239|Firmicutes,4HBKP@91061|Bacilli,3F55P@33958|Lactobacillaceae	transposase, IS605 OrfB family	-
GCODGGCH_00208	GH00208	COG0583@1|root,COG0583@2|Bacteria,1UZXK@1239|Firmicutes,4HUWT@91061|Bacilli,3F41Q@33958|Lactobacillaceae	Transcriptional regulator	-
GCODGGCH_00209	GH00209	COG2267@1|root,COG2267@2|Bacteria	carboxylic ester hydrolase activity	phaG
GCODGGCH_00210	GH00210	COG0778@1|root,COG0778@2|Bacteria,1UB8S@1239|Firmicutes,4HEGP@91061|Bacilli,3F4IY@33958|Lactobacillaceae	nitroreductase	nfrA
GCODGGCH_00212	GH00212	COG1464@1|root,COG1464@2|Bacteria,1V0Z6@1239|Firmicutes,4HBBW@91061|Bacilli,3FC6K@33958|Lactobacillaceae	Belongs to the nlpA lipoprotein family	metQ1
GCODGGCH_00213	GH00213	COG0475@1|root,COG0475@2|Bacteria,1TS32@1239|Firmicutes,4HAGC@91061|Bacilli,3F3QK@33958|Lactobacillaceae	Belongs to the monovalent cation proton antiporter 2 (CPA2) transporter (TC 2.A.37) family	napA
GCODGGCH_00214	GH00214	COG3973@1|root,COG3973@2|Bacteria,1TP39@1239|Firmicutes,4H9Y5@91061|Bacilli,3F486@33958|Lactobacillaceae	DNA helicase	-
GCODGGCH_00215	GH00215	COG0248@1|root,COG0248@2|Bacteria,1TS3I@1239|Firmicutes,4HAQS@91061|Bacilli,3F3SR@33958|Lactobacillaceae	exopolyphosphatase	ppx
GCODGGCH_00216	GH00216	COG1257@1|root,COG1257@2|Bacteria,1TPNY@1239|Firmicutes,4HBQ3@91061|Bacilli,3F3YY@33958|Lactobacillaceae	Belongs to the HMG-CoA reductase family	mvaA
GCODGGCH_00218	GH00218	COG0846@1|root,COG0846@2|Bacteria,1TQKD@1239|Firmicutes,4HC4I@91061|Bacilli,3F4WS@33958|Lactobacillaceae	SIR2 family	cobB
GCODGGCH_00219	GH00219	COG0477@1|root,COG2814@2|Bacteria,1TS6K@1239|Firmicutes,4HB1V@91061|Bacilli,3F4X1@33958|Lactobacillaceae	transporter	blt
GCODGGCH_00220	GH00220	COG1801@1|root,COG1801@2|Bacteria,1TPX4@1239|Firmicutes,4HA0X@91061|Bacilli,3F40Y@33958|Lactobacillaceae	Protein of unknown function DUF72	yunF
GCODGGCH_00221	GH00221	COG0143@1|root,COG0143@2|Bacteria,1TPA1@1239|Firmicutes,4H9VC@91061|Bacilli,3F3XR@33958|Lactobacillaceae	Is required not only for elongation of protein synthesis but also for the initiation of all mRNA translation through initiator tRNA(fMet) aminoacylation	metG
GCODGGCH_00222	GH00222	COG0084@1|root,COG0084@2|Bacteria,1TNY1@1239|Firmicutes,4HA74@91061|Bacilli,3F3N2@33958|Lactobacillaceae	hydrolase, TatD family	tatD
GCODGGCH_00223	GH00223	COG1658@1|root,COG1658@2|Bacteria,1V3K3@1239|Firmicutes,4HH5Y@91061|Bacilli,3F64F@33958|Lactobacillaceae	Required for correct processing of both the 5' and 3' ends of 5S rRNA precursor. Cleaves both sides of a double-stranded region yielding mature 5S rRNA in one step	rnmV
GCODGGCH_00224	GH00224	COG0030@1|root,COG0030@2|Bacteria,1TP9W@1239|Firmicutes,4HA4R@91061|Bacilli,3F3VC@33958|Lactobacillaceae	Specifically dimethylates two adjacent adenosines (A1518 and A1519) in the loop of a conserved hairpin near the 3'-end of 16S rRNA in the 30S particle. May play a critical role in biogenesis of 30S subunits	ksgA
GCODGGCH_00225	GH00225	COG1947@1|root,COG1947@2|Bacteria,1TPXV@1239|Firmicutes,4HAV8@91061|Bacilli,3F43W@33958|Lactobacillaceae	Catalyzes the phosphorylation of the position 2 hydroxy group of 4-diphosphocytidyl-2C-methyl-D-erythritol	ispE
GCODGGCH_00226	GH00226	COG0803@1|root,COG0803@2|Bacteria,1V110@1239|Firmicutes,4HZ7G@91061|Bacilli,3FBJR@33958|Lactobacillaceae	Belongs to the bacterial solute-binding protein 9 family	psaA
GCODGGCH_00227	GH00227	COG1121@1|root,COG1121@2|Bacteria,1TQ68@1239|Firmicutes,4HAZI@91061|Bacilli,3F49M@33958|Lactobacillaceae	ABC transporter	adcC
GCODGGCH_00228	GH00228	COG1108@1|root,COG1108@2|Bacteria,1V0SX@1239|Firmicutes,4HTE9@91061|Bacilli,3FC75@33958|Lactobacillaceae	ABC 3 transport family	-
GCODGGCH_00229	GH00229	COG0503@1|root,COG0503@2|Bacteria,1TPN9@1239|Firmicutes,4HB8I@91061|Bacilli,3F3NH@33958|Lactobacillaceae	pur operon repressor	purR
GCODGGCH_00230	GH00230	COG1207@1|root,COG1207@2|Bacteria,1TP88@1239|Firmicutes,4H9V5@91061|Bacilli,3F4I3@33958|Lactobacillaceae	Catalyzes the last two sequential reactions in the de novo biosynthetic pathway for UDP-N-acetylglucosamine (UDP- GlcNAc). The C-terminal domain catalyzes the transfer of acetyl group from acetyl coenzyme A to glucosamine-1-phosphate (GlcN-1-P) to produce N-acetylglucosamine-1-phosphate (GlcNAc-1-P), which is converted into UDP-GlcNAc by the transfer of uridine 5- monophosphate (from uridine 5-tr…	glmU
GCODGGCH_00231	GH00231	COG0462@1|root,COG0462@2|Bacteria,1TQ6Q@1239|Firmicutes,4HB61@91061|Bacilli,3F3U2@33958|Lactobacillaceae	Involved in the biosynthesis of the central metabolite phospho-alpha-D-ribosyl-1-pyrophosphate (PRPP) via the transfer of pyrophosphoryl group from ATP to 1-hydroxyl of ribose-5-phosphate (Rib-5-P)	prs
GCODGGCH_00233	GH00233	COG0561@1|root,COG0561@2|Bacteria,1TR16@1239|Firmicutes,4HCZ6@91061|Bacilli,3F55S@33958|Lactobacillaceae	hydrolase	yidA
GCODGGCH_00234	GH00234	COG1078@1|root,COG1078@2|Bacteria,1TPVB@1239|Firmicutes,4HAX8@91061|Bacilli,3F442@33958|Lactobacillaceae	HD domain protein	ywfO
GCODGGCH_00235	GH00235	COG4506@1|root,COG4506@2|Bacteria,1V8IZ@1239|Firmicutes,4HIW0@91061|Bacilli,3F6AI@33958|Lactobacillaceae	Domain of unknown function (DUF1934)	ywiB
GCODGGCH_00236	GH00236	COG3343@1|root,COG3343@2|Bacteria,1V6WX@1239|Firmicutes,4HIUK@91061|Bacilli,3F55D@33958|Lactobacillaceae	Participates in both the initiation and recycling phases of transcription. In the presence of the delta subunit, RNAP displays an increased specificity of transcription, a decreased affinity for nucleic acids, and an increased efficiency of RNA synthesis because of enhanced recycling	rpoE
GCODGGCH_00237	GH00237	COG0504@1|root,COG0504@2|Bacteria,1TP34@1239|Firmicutes,4H9X6@91061|Bacilli,3F42X@33958|Lactobacillaceae	Catalyzes the ATP-dependent amination of UTP to CTP with either L-glutamine or ammonia as the source of nitrogen. Regulates intracellular CTP levels through interactions with the four ribonucleotide triphosphates	pyrG
GCODGGCH_00238	GH00238	COG0766@1|root,COG0766@2|Bacteria,1TPAU@1239|Firmicutes,4H9KI@91061|Bacilli,3F3P8@33958|Lactobacillaceae	Cell wall formation. Adds enolpyruvyl to UDP-N- acetylglucosamine	murA
GCODGGCH_00239	GH00239	COG0254@1|root,COG0254@2|Bacteria,1VEGU@1239|Firmicutes,4HKF0@91061|Bacilli,3F7D7@33958|Lactobacillaceae	Ribosomal protein L31	rpmE2
GCODGGCH_00240	GH00240	COG0477@1|root,COG2814@2|Bacteria,1TRDJ@1239|Firmicutes,4H9Q9@91061|Bacilli,3F3T5@33958|Lactobacillaceae	Transporter, major facilitator family protein	-
GCODGGCH_00241	GH00241	COG3764@1|root,COG3764@2|Bacteria,1V83Z@1239|Firmicutes,4HJV9@91061|Bacilli,3F54V@33958|Lactobacillaceae	sortase family	srtA
GCODGGCH_00242	GH00242	COG0394@1|root,COG0394@2|Bacteria,1V6SG@1239|Firmicutes,4HIZN@91061|Bacilli,3F74A@33958|Lactobacillaceae	Belongs to the low molecular weight phosphotyrosine protein phosphatase family	ptpA
GCODGGCH_00243	GH00243	COG1704@1|root,COG1704@2|Bacteria,1V3Z0@1239|Firmicutes,4HH6H@91061|Bacilli,3F4TF@33958|Lactobacillaceae	LemA family	lemA
GCODGGCH_00244	GH00244	COG0501@1|root,COG0501@2|Bacteria,1TP23@1239|Firmicutes,4HB11@91061|Bacilli,3F40Z@33958|Lactobacillaceae	Belongs to the peptidase M48B family	htpX
GCODGGCH_00245	GH00245	COG0770@1|root,COG0770@2|Bacteria,1VT78@1239|Firmicutes,4HACR@91061|Bacilli,3F4SK@33958|Lactobacillaceae	Involved in cell wall formation. Catalyzes the final step in the synthesis of UDP-N-acetylmuramoyl-pentapeptide, the precursor of murein	murF
GCODGGCH_00246	GH00246	COG0513@1|root,COG0513@2|Bacteria,1TPAP@1239|Firmicutes,4HAB3@91061|Bacilli,3F46Q@33958|Lactobacillaceae	DEAD-box RNA helicase possibly involved in RNA degradation. Unwinds dsRNA in both 5'- and 3'-directions, has RNA- dependent ATPase activity	cshA
GCODGGCH_00247	GH00247	COG0736@1|root,COG0736@2|Bacteria,1VA0T@1239|Firmicutes,4HKBI@91061|Bacilli,3F6HC@33958|Lactobacillaceae	Transfers the 4'-phosphopantetheine moiety from coenzyme A to a Ser of acyl-carrier-protein	acpS
[truncated: 1,635 more rows]

## Sheet: Table S5
Supplementary Table S5 The gene list for the primary subcategories within the main functional categories of L. fermentum KUB-D18.
[truncated: 12 more rows]

[truncated: 5 more sheets: Table S6, Table S7, Table S8, Table S9, Table S10]
